# Supplementary material for: Clostridium butyricum and carbohydrate active enzymes contribute to the reduced fat deposition in pigs
Source: Imeta. 2024 Jan 3;3(1):e160. doi: 10.1002/imt2.160 (PMC10989082; doi:10.1002/imt2.160)
Supplement: Supplementary file 2 — Table S1: Correlation between KEGG function and phenotype and SCFAs of pigs. Table S2: The abundance of identified function in groups. Table S3: CAZymes coding numbers in 1288 genomes. Table S4: Detailed information of assembled genomes. Table S5: Composition and nutrient levels of basal diets. Table S6: Statistics of raw data. Table S7: Statistics of clean data (reads). Table S8: Statistics of clean data (contigs). Table S9: Primer sequence used for RT‐PCR. Table S10: Primer sequence used for qPCR. Table S11: Annotation of CAZymes in high‐quality Bin 314. Table S12: Annotation of CAZymes in high‐quality Bin 375. [file IMT2-3-e160-s002.xlsx]

## Sheet: Table S1
Table S1. Correlation between KEGG function and phenotype and SCFAs of pigs
KEGG	Phentotype and SCFAs	rho	pvalue	relation
ABC transporters	Fat in the liver (%)	-0.886816	2.36847e-05	negtive
Glycerolipid metabolism	Fat in the liver (%)	-0.867751	5.77411e-05	negtive
Microbial metabolism in diverse environments	Fat in the liver (%)	-0.862486	7.21157e-05	negtive
Purine metabolism	Fat in the liver (%)	-0.859178	8.25495e-05	negtive
Microbial metabolism in diverse environments	Average backfat thickness (cm)	-0.858659	8.42929e-05	negtive
ABC transporters	Average backfat thickness (cm)	-0.850623	0.000115335	negtive
Pyrimidine metabolism	Fat in the liver (%)	-0.844083	0.000146944	negtive
Glycolysis Gluconeogenesis	Fat in the liver (%)	-0.84379	0.000148507	negtive
Pentose phosphate pathway	Average backfat thickness (cm)	-0.835403	0.00019939	negtive
Pentose phosphate pathway	Fat in the liver (%)	-0.834539	0.000205345	negtive
Starch and sucrose metabolism	Fat in the liver (%)	-0.828854	0.000248224	negtive
Purine metabolism	Average backfat thickness (cm)	-0.827866	0.000256371	negtive
Lipopolysaccharide biosynthesis	Fat in the liver (%)	0.820118	0.000327987	positive
Lipopolysaccharide biosynthesis	Average backfat thickness (cm)	0.819993	0.000329254	positive
Pyrimidine metabolism	Average backfat thickness (cm)	-0.810378	0.000440033	negtive
Glycolysis Gluconeogenesis	Average backfat thickness (cm)	-0.789861	0.000777133	negtive
Metabolic pathways	Fat in the liver (%)	-0.780302	0.000992455	negtive
Biosynthesis of antibiotics	Fat in the liver (%)	-0.762915	0.00150461	negtive
Starch and sucrose metabolism	Average backfat thickness (cm)	-0.76149	0.00155447	negtive
Glycerolipid metabolism	Average backfat thickness (cm)	-0.751987	0.00192143	negtive
Biosynthesis of antibiotics	Average backfat thickness (cm)	-0.749281	0.0020376	negtive
Fatty acid metabolism	Body Weight (kg)	0.737465	0.00261162	positive
beta Lactam resistance	Fat in the liver (%)	-0.737455	0.00261212	negtive
Fatty acid biosynthesis	Body Weight (kg)	0.735007	0.00274563	positive
Metabolic pathways	Average backfat thickness (cm)	-0.728459	0.00312934	negtive
Pyrimidine metabolism	Isobutyrate	0.72732	0.00320017	positive
Phosphotransferase system PTS	Isobutyrate	0.717084	0.00389519	positive
Phosphotransferase system PTS	Fat in the liver (%)	-0.702986	0.0050405	negtive
Flagellar assembly	Fat in the liver (%)	0.701989	0.00513045	positive
Purine metabolism	Isobutyrate	0.697797	0.00552263	positive
ABC transporters	Rib eye area (cm2)	0.694161	0.0058813	positive
Pentose phosphate pathway	Rib eye area (cm2)	0.681859	0.00723151	positive
Microbial metabolism in diverse environments	Rib eye area (cm2)	0.672534	0.0084061	positive
beta Lactam resistance	Isobutyrate	0.67069	0.00865493	positive
Glycolysis Gluconeogenesis	Isobutyrate	0.663072	0.00974372	positive
Phosphotransferase system PTS	Average backfat thickness (cm)	-0.654183	0.0111446	negtive
beta Lactam resistance	Average backfat thickness (cm)	-0.637136	0.0142589	negtive
beta Lactam resistance	Butyrate	0.633917	0.0149149	positive
Flagellar assembly	Body Weight (kg)	0.631194	0.0154874	positive
Lipopolysaccharide biosynthesis	Rib eye area (cm2)	-0.624995	0.0168533	negtive
Starch and sucrose metabolism	Isobutyrate	0.618263	0.0184383	positive
ABC transporters	Isobutyrate	0.615379	0.019151	positive
Purine metabolism	Rib eye area (cm2)	0.607936	0.0210862	positive
Flagellar assembly	Average backfat thickness (cm)	0.605101	0.0218608	positive
Biosynthesis of antibiotics	Rib eye area (cm2)	0.59862	0.0237122	positive
Glycolysis Gluconeogenesis	Butyrate	0.598556	0.0237309	positive
Pyrimidine metabolism	Rib eye area (cm2)	0.595353	0.0246887	positive
Fatty acid biosynthesis	Average backfat thickness (cm)	0.592426	0.0255893	positive
beta Lactam resistance	Propionate	0.590747	0.0261166	positive
Glycerolipid metabolism	Rib eye area (cm2)	0.590729	0.0261224	positive
Lipopolysaccharide biosynthesis	Isobutyrate	-0.590566	0.0261741	negtive
Glycerolipid metabolism	Isobutyrate	0.583764	0.0283982	positive
Pyrimidine metabolism	Butyrate	0.575966	0.031118	positive
Phosphotransferase system PTS	Butyrate	0.571383	0.0328044	positive
Metabolic pathways	Rib eye area (cm2)	0.567642	0.0342304	positive
Metabolic pathways	Isobutyrate	0.558307	0.0379886	positive
Microbial metabolism in diverse environments	Isobutyrate	0.557784	0.0382079	positive
Fatty acid biosynthesis	Butyrate	-0.556065	0.0389346	negtive
Pentose phosphate pathway	Isobutyrate	0.554411	0.0396436	positive
Glyoxylate and dicarboxylate metabolism	Isobutyrate	-0.546063	0.0433678	negtive
Fatty acid biosynthesis	Propionate	-0.543895	0.0443756	negtive
Purine metabolism	Butyrate	0.526813	0.0529232	positive
Glycolysis Gluconeogenesis	Rib eye area (cm2)	0.525704	0.0535167	positive
Glycolysis Gluconeogenesis	Propionate	0.52226	0.0553897	positive
Glyoxylate and dicarboxylate metabolism	Fat in the liver (%)	0.515574	0.0591607	positive
Fatty acid metabolism	Average backfat thickness (cm)	0.505442	0.0652224	positive
Fatty acid biosynthesis	Acetate	-0.50145	0.0677283	negtive
Starch and sucrose metabolism	Rib eye area (cm2)	0.4998	0.0687838	positive
Biosynthesis of antibiotics	Isobutyrate	0.496498	0.0709312	positive
Fatty acid biosynthesis	Fat in the liver (%)	0.49616	0.0711535	positive
Pentose phosphate pathway	Butyrate	0.494185	0.0724633	positive
Pyrimidine metabolism	Propionate	0.489927	0.0753455	positive
Fatty acid biosynthesis	Isobutyrate	-0.486051	0.0780386	negtive
Phosphotransferase system PTS	Propionate	0.483737	0.0796787	positive
Lipopolysaccharide biosynthesis	Butyrate	-0.480235	0.0822062	negtive
Fatty acid metabolism	Butyrate	-0.472717	0.0878223	negtive
Lipopolysaccharide biosynthesis	Propionate	-0.470514	0.0895175	negtive
Phosphotransferase system PTS	Isovalerate	0.465726	0.093281	positive
Fatty acid metabolism	Propionate	-0.464759	0.0940538	negtive
Purine metabolism	Propionate	0.45715	0.100293	positive
Microbial metabolism in diverse environments	Butyrate	0.44728	0.108806	positive
Pentose phosphate pathway	Body Weight (kg)	-0.443903	0.111829	negtive
beta Lactam resistance	Acetate	0.442386	0.113204	positive
Phosphotransferase system PTS	Body Weight (kg)	-0.441456	0.114054	negtive
Fatty acid metabolism	Isobutyrate	-0.438363	0.116911	negtive
Metabolic pathways	Butyrate	0.435548	0.119552	positive
Glycolysis Gluconeogenesis	Body Weight (kg)	-0.431806	0.123126	negtive
Fatty acid metabolism	Acetate	-0.425425	0.129388	negtive
Glycerolipid metabolism	Butyrate	0.42368	0.131136	positive
Starch and sucrose metabolism	Butyrate	0.422749	0.132075	positive
Starch and sucrose metabolism	Propionate	0.415394	0.139656	positive
Microbial metabolism in diverse environments	Propionate	0.408546	0.14697	positive
Pentose phosphate pathway	Propionate	0.407803	0.147779	positive
Fatty acid metabolism	Fat in the liver (%)	0.405671	0.150116	positive
Biosynthesis of antibiotics	Butyrate	0.404473	0.151439	positive
ABC transporters	Butyrate	0.402025	0.154168	positive
beta Lactam resistance	Isovalerate	0.399325	0.157214	positive
Glyoxylate and dicarboxylate metabolism	Rib eye area (cm2)	-0.393812	0.163558	negtive
Phosphotransferase system PTS	Valerate	0.387234	0.171343	positive
Glycerolipid metabolism	Propionate	0.386674	0.172018	positive
Pyrimidine metabolism	Valerate	0.38582	0.173048	positive
beta Lactam resistance	Valerate	0.382915	0.176583	positive
Pyrimidine metabolism	Body Weight (kg)	-0.382666	0.176889	negtive
Flagellar assembly	Isobutyrate	-0.38178	0.177978	negtive
ABC transporters	Propionate	0.380161	0.179979	positive
Pyrimidine metabolism	Isovalerate	0.379768	0.180467	positive
Phosphotransferase system PTS	Rib eye area (cm2)	0.376505	0.184551	positive
Metabolic pathways	Propionate	0.373884	0.187874	positive
Carbon fixation pathways in prokaryotes	Isobutyrate	-0.367461	0.196177	negtive
Glycerolipid metabolism	Body Weight (kg)	-0.364712	0.199801	negtive
Flagellar assembly	Rib eye area (cm2)	-0.363645	0.201219	negtive
Glycolysis Gluconeogenesis	Acetate	0.363352	0.20161	positive
Purine metabolism	Body Weight (kg)	-0.360186	0.20586	negtive
Purine metabolism	Valerate	0.355354	0.212455	positive
Biosynthesis of antibiotics	Propionate	0.354972	0.212982	positive
Carbon fixation pathways in prokaryotes	Fat in the liver (%)	0.35315	0.215507	positive
Fatty acid biosynthesis	Valerate	-0.347312	0.223721	negtive
beta Lactam resistance	Rib eye area (cm2)	0.346528	0.22484	positive
Microbial metabolism in diverse environments	Body Weight (kg)	-0.345492	0.226321	negtive
Lipopolysaccharide biosynthesis	Body Weight (kg)	0.344286	0.228055	positive
Purine metabolism	Isovalerate	0.343014	0.229892	positive
Glycolysis Gluconeogenesis	Isovalerate	0.342209	0.231058	positive
Lipopolysaccharide biosynthesis	Valerate	-0.33663	0.239249	negtive
Glycolysis Gluconeogenesis	Valerate	0.333774	0.243508	positive
beta Lactam resistance	Body Weight (kg)	-0.331965	0.246231	negtive
Flagellar assembly	Butyrate	-0.315471	0.271902	negtive
Flagellar assembly	Propionate	-0.308832	0.282665	negtive
Alanine, aspartate and glutamate metabolism	Isovalerate	0.308327	0.283494	positive
Fatty acid metabolism	Valerate	-0.298306	0.300237	negtive
Glyoxylate and dicarboxylate metabolism	Average backfat thickness (cm)	0.294455	0.306819	positive
ABC transporters	Body Weight (kg)	-0.29056	0.313561	negtive
Fatty acid biosynthesis	Isovalerate	-0.286454	0.320759	negtive
Phosphotransferase system PTS	Acetate	0.283808	0.325447	positive
Metabolic pathways	Isovalerate	0.283701	0.325637	positive
Fatty acid metabolism	Isovalerate	-0.279241	0.333628	negtive
Glyoxylate and dicarboxylate metabolism	Propionate	-0.278263	0.335395	negtive
Alanine, aspartate and glutamate metabolism	Fat in the liver (%)	-0.276424	0.338731	negtive
Pyrimidine metabolism	Acetate	0.268564	0.353198	positive
Starch and sucrose metabolism	Isovalerate	0.265222	0.35945	positive
Metabolic pathways	Body Weight (kg)	-0.264675	0.36048	negtive
Flagellar assembly	Acetate	-0.264441	0.36092	negtive
Alanine, aspartate and glutamate metabolism	Butyrate	0.255923	0.377161	positive
Carbon fixation pathways in prokaryotes	Body Weight (kg)	0.25559	0.377804	positive
Glyoxylate and dicarboxylate metabolism	Butyrate	-0.244391	0.399759	negtive
Alanine, aspartate and glutamate metabolism	Body Weight (kg)	-0.242933	0.402665	negtive
Lipopolysaccharide biosynthesis	Acetate	-0.240557	0.407424	negtive
Pentose phosphate pathway	Acetate	0.239838	0.40887	positive
Biosynthesis of antibiotics	Body Weight (kg)	-0.238647	0.411272	negtive
Metabolic pathways	Valerate	0.229328	0.430309	positive
Carbon fixation pathways in prokaryotes	Butyrate	-0.228992	0.431003	negtive
Pentose phosphate pathway	Valerate	0.228427	0.432172	positive
Starch and sucrose metabolism	Valerate	0.228159	0.432728	positive
Carbon fixation pathways in prokaryotes	Propionate	-0.224456	0.440434	negtive
Biosynthesis of antibiotics	Isovalerate	0.223032	0.443417	positive
Purine metabolism	Acetate	0.2153	0.45978	positive
Biosynthesis of antibiotics	Valerate	0.213515	0.4636	positive
Microbial metabolism in diverse environments	Acetate	0.212704	0.46534	positive
Microbial metabolism in diverse environments	Valerate	0.210498	0.470088	positive
Glycerolipid metabolism	Isovalerate	0.204228	0.483713	positive
Glycerolipid metabolism	Valerate	0.204024	0.48416	positive
Starch and sucrose metabolism	Body Weight (kg)	-0.201648	0.489373	negtive
Starch and sucrose metabolism	Acetate	0.201063	0.490659	positive
ABC transporters	Valerate	0.200864	0.491099	positive
Alanine, aspartate and glutamate metabolism	Acetate	0.199264	0.49463	positive
Oxidative phosphorylation	Body Weight (kg)	0.197062	0.499509	positive
Alanine, aspartate and glutamate metabolism	Average backfat thickness (cm)	-0.196757	0.500186	negtive
Metabolic pathways	Acetate	0.196197	0.501432	positive
Glycerolipid metabolism	Acetate	0.195523	0.502931	positive
Oxidative phosphorylation	Rib eye area (cm2)	-0.19414	0.506016	negtive
Oxidative phosphorylation	Valerate	-0.192154	0.510462	negtive
Pentose phosphate pathway	Isovalerate	0.191861	0.511119	positive
Alanine, aspartate and glutamate metabolism	Isobutyrate	0.185546	0.525379	positive
Alanine, aspartate and glutamate metabolism	Valerate	0.184217	0.528402	positive
Biosynthesis of antibiotics	Acetate	0.175987	0.547296	positive
Alanine, aspartate and glutamate metabolism	Propionate	0.175972	0.54733	positive
Carbon fixation pathways in prokaryotes	Average backfat thickness (cm)	0.16925	0.562971	positive
Glyoxylate and dicarboxylate metabolism	Body Weight (kg)	0.164977	0.573012	positive
Carbon fixation pathways in prokaryotes	Valerate	-0.160615	0.583336	negtive
Oxidative phosphorylation	Average backfat thickness (cm)	0.149971	0.608838	positive
ABC transporters	Isovalerate	0.149466	0.610059	positive
Microbial metabolism in diverse environments	Isovalerate	0.148028	0.613539	positive
Carbon fixation pathways in prokaryotes	Isovalerate	-0.146491	0.617267	negtive
Oxidative phosphorylation	Acetate	0.144573	0.621933	positive
Fatty acid biosynthesis	Rib eye area (cm2)	-0.14119	0.630194	negtive
Carbon fixation pathways in prokaryotes	Rib eye area (cm2)	-0.121647	0.678676	negtive
ABC transporters	Acetate	0.120926	0.68049	positive
Oxidative phosphorylation	Propionate	0.112822	0.700969	positive
Lipopolysaccharide biosynthesis	Isovalerate	-0.11253	0.701711	negtive
Flagellar assembly	Isovalerate	-0.100043	0.733644	negtive
Alanine, aspartate and glutamate metabolism	Rib eye area (cm2)	0.083033	0.777789	positive
Fatty acid metabolism	Rib eye area (cm2)	-0.0825187	0.779134	negtive
Flagellar assembly	Valerate	-0.0796033	0.78677	negtive
Oxidative phosphorylation	Isovalerate	-0.0763874	0.795214	negtive
Glyoxylate and dicarboxylate metabolism	Valerate	-0.0755726	0.797357	negtive
Glyoxylate and dicarboxylate metabolism	Isovalerate	0.0714199	0.808298	positive
Glyoxylate and dicarboxylate metabolism	Acetate	0.0526365	0.858167	positive
Oxidative phosphorylation	Butyrate	0.0346457	0.9064	positive
Oxidative phosphorylation	Fat in the liver (%)	0.0209748	0.943262	positive
Oxidative phosphorylation	Isobutyrate	-0.0191809	0.948108	negtive
Carbon fixation pathways in prokaryotes	Acetate	-0.0170368	0.953903	negtive

## Sheet: Table S2
Table S2. The abundance of identified function in groups
#Entry	Description	P.value	mean-H	mean-L
Starch and sucrose metabolism
K02810	PTS-Scr-EIIC, scrA, sacP, sacX, ptsS; PTS system, sucrose-specific IIC component [EC:2.7.1.211]	0.0454981	139.424	214.069
K01193	E3.2.1.26, sacA; beta-fructofuranosidase [EC:3.2.1.26]	0.631759	112.244	122.652
K00847	E2.7.1.4, scrK; fructokinase [EC:2.7.1.4]	0.0225802	193.852	237.381
K00844	HK; hexokinase [EC:2.7.1.1]	0.213206	6.19436	13.2711
K01810	GPI, pgi; glucose-6-phosphate isomerase [EC:5.3.1.9]	0.020171	307.248	373.401
K06896	mapP; maltose 6'-phosphate phosphatase [EC:3.1.3.90]	0.173268	16.0185	26.2883
K01835	pgm; phosphoglucomutase [EC:5.4.2.2]	0.0406343	220.389	234.504
Glycolysis and gluconeogenesis
K01810	GPI, pgi; glucose-6-phosphate isomerase [EC:5.3.1.9]	0.0116957	307.248	395.275
K01624	FBA, fbaA; fructose-bisphosphate aldolase, class II [EC:4.1.2.13]	0.00964702	340.961	365.59
K00134	GAPDH, gapA; glyceraldehyde 3-phosphate dehydrogenase [EC:1.2.1.12]	0.00673734	333.266	388.07
K00150	gap2; glyceraldehyde-3-phosphate dehydrogenase (NAD(P)) [EC:1.2.1.59]	0.0694045	4.41595	6.60699
K00927	PGK, pgk; phosphoglycerate kinase [EC:2.7.2.3]	0.0527797	274.319	311.713
K01834	PGAM, gpmA; 2,3-bisphosphoglycerate-dependent phosphoglycerate mutase [EC:5.4.2.11]	0.0726822	256.773	287.378
K15633	gpmI; 2,3-bisphosphoglycerate-independent phosphoglycerate mutase [EC:5.4.2.12]	0.041537	264.984	234.771
K01689	ENO, eno; enolase [EC:4.2.1.11]	0.0105552	199.478	254.863
K00873	PK, pyk; pyruvate kinase [EC:2.7.1.40]	0.0528157	164.674	214.475
K00627	DLAT, aceF, pdhC; pyruvate dehydrogenase E2 component (dihydrolipoamide acetyltransferase) [EC:2.3.1.12]	0.0142046	21.4101	31.2182

## Sheet: Table S3
Table S3. CAZymes coding numbers in 1288 bins
CAZy. ID	MAG1	MAG2	MAG3	MAG4	MAG5	MAG6	MAG7	MAG8	MAG9	MAG10	MAG11	MAG12	MAG13	MAG14	MAG15	MAG16	MAG17	MAG18	MAG19	MAG20	MAG21	MAG22	MAG23	MAG24	MAG25	MAG26	MAG27	MAG28	MAG29	MAG30	MAG31	MAG32	MAG33	MAG34	MAG35	MAG36	MAG37	MAG38	MAG39	MAG40	MAG41	MAG42	MAG43	MAG44	MAG45	MAG46	MAG47	MAG48	MAG49
AA2	0	0	0	0	0	0	0	0	0	0	0	0	0	0	0	0	0	0	0	0	0	0	0	0	0	0	0	0	0	0	0	0	0	0	0	0	0	0	0	0	0	0	0	0	0	0	0	0	0
AA3	0	0	0	0	0	0	0	0	0	0	0	0	0	0	0	0	0	0	0	0	0	0	0	0	0	0	0	0	0	0	0	0	3	0	0	0	0	0	0	1	0	3	0	0	0	0	0	0	0
AA4	0	0	0	0	0	0	0	0	0	0	0	0	0	0	0	0	0	0	0	0	0	0	2	0	0	0	1	0	0	0	0	0	0	0	0	0	0	0	0	0	0	0	0	0	0	0	0	0	0
AA6	2	2	4	0	1	1	1	0	1	2	3	2	0	0	1	4	1	0	1	2	1	3	3	0	0	2	2	0	0	3	0	1	2	2	0	2	2	0	1	0	0	0	2	1	0	2	0	0	0
AA7	0	0	0	0	0	0	0	0	0	0	0	0	0	0	0	0	0	0	0	0	0	0	0	0	1	0	0	0	0	0	0	0	0	0	0	0	0	0	0	0	0	0	1	0	0	0	0	1	0
CBM10	0	0	0	0	0	0	0	0	0	0	0	0	0	0	0	0	0	0	0	0	0	0	0	0	0	0	0	0	0	0	0	0	0	0	0	0	0	0	0	0	0	0	0	0	0	0	0	0	0
CBM11	0	0	1	0	0	0	0	0	0	0	0	0	0	0	0	0	0	0	0	0	0	0	0	0	0	0	0	0	0	0	0	0	0	0	0	0	0	0	0	0	0	0	0	0	0	0	0	0	0
CBM12	0	0	0	0	0	0	0	0	0	1	0	0	0	0	0	0	0	0	0	0	0	0	1	0	0	0	0	0	0	0	0	0	0	0	0	0	0	0	0	0	0	0	0	0	0	0	0	0	0
CBM13	0	0	0	0	0	0	0	0	0	0	1	0	5	0	0	2	0	0	0	0	0	0	0	0	0	0	0	4	0	0	0	0	1	2	0	0	1	0	0	0	0	0	1	0	0	0	0	0	0
CBM14	0	0	0	0	0	0	0	0	0	0	0	0	0	0	0	0	0	0	0	0	0	0	0	0	0	0	0	0	0	0	0	0	0	0	0	0	0	0	0	0	0	0	0	0	0	0	0	0	0
CBM15	0	0	0	0	0	0	0	0	0	0	0	0	0	0	0	0	0	0	0	0	0	0	0	0	0	0	0	0	0	0	0	0	0	0	0	0	0	0	0	0	0	0	0	0	0	0	0	0	0
CBM16	0	0	0	1	0	0	0	0	0	0	1	1	0	0	1	2	0	0	0	0	0	1	0	1	0	0	0	1	0	1	0	0	0	0	0	0	0	0	0	0	0	0	1	1	0	2	0	0	0
CBM2	0	0	0	0	0	1	0	0	0	0	0	0	0	0	0	0	0	0	0	0	0	0	0	0	0	0	0	0	0	0	0	0	0	0	0	0	0	0	0	0	0	0	0	0	0	0	0	0	0
CBM20	0	0	0	2	0	0	0	0	1	0	1	0	2	0	0	3	0	0	0	0	1	1	0	0	0	0	2	2	0	1	0	1	0	0	0	0	1	0	0	0	2	0	0	0	1	0	0	0	1
CBM21	0	0	0	0	0	0	0	0	0	0	0	0	0	0	0	0	0	0	0	0	0	0	0	0	0	0	0	0	0	0	0	0	0	0	0	0	0	0	0	0	0	0	0	0	0	0	0	0	0
CBM22	0	0	0	2	0	0	0	0	0	0	0	0	0	0	0	0	0	0	1	0	0	0	0	0	0	0	0	1	0	0	0	1	0	0	0	0	0	0	0	0	0	0	0	0	0	0	0	0	1
CBM23	0	0	0	0	0	0	0	0	0	1	0	0	0	0	0	0	0	0	0	0	0	0	0	0	0	0	0	0	0	0	0	0	0	0	0	0	0	0	0	0	0	0	0	0	0	0	0	0	0
CBM24	0	0	0	0	0	0	0	0	0	0	0	0	0	0	0	0	0	0	0	0	0	0	0	0	0	0	0	0	0	0	0	0	0	0	0	0	0	0	0	0	0	0	0	0	0	0	0	0	0
CBM25	0	0	0	0	0	0	0	0	0	0	0	0	0	0	0	0	0	0	0	0	0	0	0	0	0	0	0	0	0	0	0	0	0	0	0	0	0	0	0	0	2	0	0	0	0	0	0	0	0
CBM26	0	0	0	0	0	0	0	0	2	0	1	0	0	0	0	1	0	0	0	0	0	0	0	0	0	0	0	1	0	1	0	0	0	0	0	0	0	0	0	0	3	0	0	0	0	0	0	0	0
CBM27	0	0	0	0	0	0	0	0	0	0	0	0	0	0	0	0	0	0	0	0	0	0	0	0	0	0	0	0	0	0	0	0	0	0	0	0	0	0	0	0	0	0	0	0	0	0	0	0	0
CBM28	0	0	0	0	0	0	0	0	0	0	0	0	0	0	0	0	0	0	0	0	0	0	0	0	0	0	0	0	0	0	0	0	0	0	0	0	0	0	0	0	0	0	0	0	0	0	0	0	0
CBM29	0	0	0	0	0	0	0	0	0	0	0	0	0	0	0	0	0	0	0	0	0	0	0	0	0	0	0	0	0	0	0	0	0	0	0	0	0	0	0	0	0	0	0	0	0	0	0	0	0
CBM3	0	0	0	0	0	0	0	0	0	0	0	0	0	0	0	0	0	0	0	0	0	0	0	0	0	0	0	0	0	0	0	0	0	0	0	0	0	0	0	0	0	0	0	0	0	0	0	0	0
CBM30	0	0	0	1	0	0	0	1	0	0	0	0	0	0	0	0	0	0	0	1	0	1	0	0	0	0	0	0	0	0	0	0	0	0	0	0	0	0	0	0	0	0	0	0	0	0	0	0	0
CBM31	0	0	0	0	0	0	0	0	0	0	0	0	0	0	0	0	0	0	0	0	0	0	0	0	0	0	0	0	0	0	0	0	0	0	0	0	0	0	1	0	0	0	0	0	0	0	0	0	0
CBM32	0	0	0	0	2	0	1	0	3	0	2	2	14	0	2	4	0	1	3	1	2	11	0	1	0	3	0	11	0	0	0	2	0	0	1	11	6	1	0	0	1	0	0	3	1	4	3	0	6
CBM34	0	0	0	0	0	0	1	1	0	0	0	0	0	0	0	0	0	1	0	1	0	0	0	0	1	1	0	0	1	0	0	0	0	1	0	0	0	0	2	1	0	0	1	1	0	0	0	1	0
CBM35	0	0	0	0	0	2	0	2	1	0	1	1	2	0	2	0	0	1	3	0	0	0	0	0	0	1	0	2	0	2	0	0	1	0	1	2	0	1	0	0	2	0	0	1	0	1	0	0	1
CBM36	0	0	0	0	0	0	0	0	0	0	0	0	0	0	0	0	0	0	0	0	0	0	0	0	0	0	0	0	0	0	0	0	0	0	0	0	0	0	0	0	0	0	0	0	0	0	0	0	0
CBM37	0	1	0	0	0	7	0	2	0	0	1	1	0	0	1	1	0	0	0	0	1	0	0	0	0	7	2	0	3	1	0	1	0	0	0	0	0	5	0	0	0	0	0	0	0	1	0	0	1
CBM38	0	0	0	0	0	0	0	0	0	0	0	0	0	0	0	0	0	0	0	0	0	1	0	0	0	0	0	0	0	0	0	0	0	0	0	0	0	0	0	0	0	0	0	0	0	0	0	0	0
CBM39	0	0	0	0	0	0	0	0	0	0	0	0	0	0	0	0	0	0	0	0	0	0	0	0	0	0	0	0	0	0	0	0	0	0	0	0	0	0	0	0	0	0	0	0	0	0	0	0	0
CBM4	0	0	0	3	0	0	0	0	1	0	0	0	0	0	0	0	0	0	0	0	0	0	0	0	0	0	0	0	1	1	0	1	0	0	0	0	2	0	0	0	0	0	0	1	0	0	0	0	0
CBM40	0	0	0	0	0	0	0	0	1	0	1	1	0	0	0	1	0	0	0	0	0	0	0	0	0	0	0	1	0	0	0	0	0	0	0	3	0	0	0	0	0	0	0	1	0	1	1	0	0
CBM41	0	0	0	0	0	0	0	0	0	0	0	0	0	2	0	0	0	0	0	0	0	0	0	0	0	0	0	0	1	0	0	0	0	0	0	0	0	0	0	0	0	0	0	0	0	0	0	0	0
CBM42	0	0	0	0	0	0	0	0	0	0	0	0	0	0	0	0	0	0	0	0	0	0	0	0	0	0	0	0	0	0	0	0	0	0	0	0	0	0	0	0	0	0	0	1	0	0	0	0	0
CBM44	0	0	0	0	0	0	0	0	0	0	0	8	0	0	0	0	0	0	0	0	0	0	0	0	0	0	0	0	0	0	0	0	0	0	0	0	0	0	0	0	0	0	0	0	0	1	0	0	0
CBM45	0	0	0	0	0	0	0	0	0	0	0	0	0	0	0	0	0	0	0	0	0	0	0	0	0	0	0	0	0	0	0	0	0	0	0	0	0	0	0	0	0	0	0	0	0	0	0	0	0
CBM46	0	0	0	0	0	0	0	0	0	0	0	0	0	0	0	1	0	0	0	0	0	0	0	0	0	0	0	0	0	0	0	0	0	0	0	0	0	0	0	0	0	0	0	0	0	0	0	0	0
CBM47	0	0	0	0	0	0	0	0	0	0	0	0	0	0	0	0	0	0	0	0	0	0	0	0	0	0	0	0	0	0	0	0	0	0	0	0	0	0	0	0	0	0	0	0	0	0	0	0	0
CBM48	1	0	2	0	1	2	1	2	3	0	5	2	1	3	2	4	0	1	2	2	2	1	0	1	1	1	1	2	2	3	0	2	1	2	1	1	2	1	1	2	3	3	0	1	2	1	1	3	2
CBM49	0	0	0	0	0	0	0	0	0	0	0	0	0	0	0	0	0	0	0	0	0	0	0	0	0	0	0	0	0	0	0	0	0	0	0	1	0	0	0	0	0	0	0	0	0	0	0	0	0
CBM5	0	0	0	0	0	0	0	0	0	0	0	0	0	0	0	0	0	0	0	0	0	0	0	0	0	0	0	1	0	0	0	0	0	0	0	0	0	0	0	0	0	0	0	0	0	0	0	0	0
CBM50	0	0	4	6	5	0	3	4	3	5	4	4	5	2	4	5	1	2	2	3	2	5	1	1	1	0	6	6	2	3	4	4	1	0	3	3	4	1	1	1	5	1	4	1	3	2	3	4	3
CBM51	0	0	0	0	0	0	1	0	1	0	0	0	0	0	1	0	0	0	0	0	0	0	0	0	0	0	0	0	0	0	0	0	0	0	0	1	1	0	0	0	0	0	0	0	0	0	0	0	0
CBM53	0	0	0	0	0	0	0	0	0	0	0	0	0	1	0	0	0	0	0	0	0	0	0	0	0	0	0	0	0	0	0	0	0	0	0	0	0	0	0	0	0	0	0	0	0	0	0	0	0
CBM54	0	0	1	0	0	0	0	0	0	0	0	0	0	0	0	0	0	0	1	0	0	0	0	0	0	0	0	0	0	0	0	0	0	0	0	0	0	0	0	0	0	0	0	0	0	0	0	0	0
CBM56	0	0	0	0	0	3	0	0	1	0	0	0	0	1	0	1	0	0	0	0	0	0	0	1	0	0	1	0	0	0	0	0	0	0	0	0	1	0	1	0	1	0	0	0	0	3	0	0	1
CBM57	0	0	0	1	0	0	0	0	0	0	0	0	0	0	0	0	0	0	0	0	0	0	0	0	0	0	0	0	0	1	0	1	0	0	0	0	0	0	0	0	0	0	0	0	0	0	0	0	0
CBM58	0	0	0	0	0	0	0	0	0	0	0	0	0	0	0	0	0	0	0	0	0	0	0	0	0	0	0	0	0	0	0	0	0	0	0	0	0	0	0	0	0	0	0	0	0	0	0	0	0
CBM59	0	0	0	0	0	0	0	0	0	0	0	0	0	0	0	0	0	0	0	0	0	0	0	0	0	0	0	0	0	0	0	0	0	0	0	0	0	0	0	0	0	0	0	0	0	0	0	0	0
CBM6	0	0	0	2	0	4	0	3	0	0	4	0	1	0	1	0	0	0	0	0	0	0	0	0	0	0	0	1	0	3	0	1	0	0	0	0	1	0	0	0	0	0	0	0	0	0	0	0	0
CBM60	0	0	0	0	0	0	0	0	0	0	0	0	0	0	0	0	0	0	0	0	0	0	0	0	0	0	0	0	0	0	0	0	0	0	0	0	0	0	0	0	0	0	0	0	0	0	0	0	0
CBM61	0	0	0	0	0	0	0	0	0	0	2	0	2	0	0	1	0	0	0	0	0	0	0	0	0	0	0	4	2	0	0	0	0	0	0	1	0	0	0	0	0	0	0	1	0	0	0	0	0
CBM62	0	0	0	0	0	0	0	0	1	0	0	0	5	0	0	0	0	0	0	0	0	1	0	0	0	0	0	2	0	0	0	0	0	0	0	2	0	0	0	0	0	1	0	1	0	0	0	0	0
CBM63	0	0	0	0	0	0	0	0	0	0	0	0	0	0	0	0	0	0	0	0	0	0	0	0	0	0	0	0	0	0	0	0	0	0	0	0	0	0	0	0	0	0	0	0	0	0	0	0	0
CBM64	0	0	0	0	0	0	0	0	0	0	0	0	0	0	0	0	0	0	0	0	0	0	0	0	0	0	0	0	0	0	0	0	0	0	0	0	0	0	0	0	0	0	0	0	0	0	0	0	0
CBM65	0	0	0	0	0	0	0	1	0	0	0	0	0	0	0	0	0	0	0	0	0	0	0	0	0	0	0	0	0	0	0	0	0	0	0	0	0	0	0	0	0	0	0	0	0	0	0	0	0
CBM66	0	0	0	0	0	0	0	0	1	0	0	2	0	1	2	0	0	0	0	0	0	1	0	0	0	0	0	0	0	1	0	0	0	0	0	3	0	0	0	0	0	1	0	1	1	0	0	0	1
CBM67	0	1	0	1	0	0	0	0	4	0	2	5	9	0	3	1	0	4	4	0	0	4	0	0	0	1	0	5	0	0	0	2	0	2	0	1	4	0	0	0	0	0	0	0	7	0	1	0	3
CBM68	0	0	0	0	0	0	0	0	0	0	0	0	0	0	0	0	0	0	0	0	0	0	0	0	0	0	0	0	0	0	0	0	0	0	0	0	0	0	0	0	0	0	0	0	0	0	0	0	0
CBM69	0	0	0	0	0	0	0	0	1	0	0	0	0	0	0	0	0	0	0	0	0	0	0	0	0	0	0	0	0	0	0	0	0	0	0	0	0	0	0	0	2	0	0	0	0	0	0	0	0
CBM70	0	0	0	0	0	0	0	0	0	0	0	0	0	0	0	0	0	0	0	0	0	1	0	0	0	0	0	0	0	0	0	0	0	0	0	0	0	0	1	0	0	0	0	0	0	0	0	0	0
CBM71	0	0	0	0	0	0	0	0	0	0	0	0	0	0	0	0	0	0	0	0	0	0	0	0	0	0	0	0	0	0	0	0	0	0	0	0	0	0	0	0	0	0	0	0	0	0	0	0	0
CBM72	0	0	0	0	0	1	0	0	0	0	0	0	0	0	0	0	0	0	0	0	0	0	0	0	0	0	0	0	0	0	0	0	0	0	0	0	0	0	0	0	0	0	0	0	0	0	0	0	0
CBM73	0	0	0	0	0	0	0	0	0	0	0	0	0	0	0	0	0	0	0	0	0	0	0	0	0	0	0	0	0	0	0	0	0	0	0	0	0	0	0	0	0	0	0	0	0	0	0	0	0
CBM74	0	0	0	0	0	0	0	0	0	0	0	0	0	0	0	0	0	0	0	0	0	0	0	0	0	0	0	0	0	0	0	0	0	0	0	0	0	0	0	0	0	0	0	0	0	0	0	0	0
CBM75	0	0	0	0	0	0	0	0	0	0	0	0	0	0	0	0	0	0	0	0	0	0	0	0	0	0	0	0	0	0	0	0	0	0	0	0	0	0	0	0	0	0	0	0	0	0	0	0	0
CBM76	0	0	0	0	0	0	0	0	0	0	0	0	0	0	0	0	0	0	0	0	0	0	0	0	0	0	0	0	0	0	0	0	0	0	0	0	0	0	0	0	0	0	0	0	0	0	0	0	0
CBM77	0	0	0	1	0	0	0	0	0	0	0	0	0	0	0	0	0	0	0	0	0	0	0	0	0	0	1	0	0	0	0	1	0	0	0	0	0	0	0	0	0	0	0	0	0	0	0	0	0
CBM78	0	0	0	0	0	0	0	0	0	0	0	0	0	0	0	0	0	0	0	0	0	0	0	0	0	0	0	0	0	0	0	0	0	0	0	0	0	0	0	0	0	0	0	0	0	0	0	0	0
CBM79	0	0	0	0	0	0	0	0	0	0	0	0	0	0	0	0	0	0	0	0	0	0	0	0	0	0	0	0	0	0	0	0	0	0	0	0	0	0	0	0	0	0	0	0	0	0	0	0	0
CBM8	0	0	0	0	0	0	0	0	0	0	0	0	0	0	0	0	0	0	0	0	0	0	0	0	0	0	0	0	0	0	0	0	0	0	0	0	0	0	0	0	0	0	0	0	0	0	0	0	0
CBM80	0	0	0	0	0	0	0	0	0	0	0	0	0	0	0	0	0	0	0	0	0	0	0	0	0	0	0	0	0	0	0	0	0	0	0	0	0	0	0	0	0	0	0	0	0	0	0	0	0
CBM9	0	0	0	0	0	0	1	0	2	0	0	0	0	0	0	0	0	0	1	0	0	1	0	1	0	0	0	0	0	0	0	0	0	0	0	1	2	0	0	0	0	0	0	0	0	0	0	0	3
CE1	3	1	0	4	1	1	2	3	7	2	7	1	5	1	4	4	1	3	1	1	3	7	0	1	2	2	1	10	2	7	1	3	3	2	0	7	7	2	1	1	3	3	2	2	6	3	4	4	0
CE10	1	4	0	2	0	1	1	1	6	2	3	3	5	0	5	6	0	3	1	1	2	4	1	1	0	3	3	6	1	4	1	5	1	2	4	3	6	3	1	2	4	3	1	1	6	5	6	2	2
CE11	0	0	0	1	0	0	0	0	0	0	1	1	1	0	1	1	0	0	0	0	1	1	0	0	1	0	0	1	0	1	0	1	0	0	0	1	1	0	0	0	1	0	0	0	1	1	0	0	1
CE12	0	1	0	4	0	0	0	0	1	0	3	1	0	1	1	4	1	0	4	0	0	1	0	0	0	0	3	1	0	4	0	4	0	0	0	1	0	0	0	0	0	0	1	8	1	0	1	0	1
CE13	0	0	0	0	0	0	0	0	0	0	0	0	0	0	0	0	0	0	0	0	0	0	0	0	0	0	0	0	0	0	0	0	0	0	0	0	0	0	0	0	0	0	0	0	0	0	0	0	0
CE14	0	1	0	0	0	0	0	0	1	0	0	3	0	0	1	0	0	0	1	0	0	1	0	0	0	0	0	0	0	0	0	0	0	0	0	0	0	1	0	0	0	0	0	0	1	0	0	0	1
CE15	0	1	0	0	0	0	0	0	0	0	0	0	0	0	0	0	0	0	1	0	0	0	0	0	0	0	0	0	0	0	0	0	0	0	0	0	0	0	0	0	0	0	0	0	0	0	0	0	0
CE2	1	0	0	1	0	3	0	3	1	1	1	0	2	0	0	1	0	0	1	1	0	2	0	0	0	0	0	1	1	2	0	1	0	0	0	0	3	0	0	0	0	0	1	0	0	0	0	0	0
CE3	0	0	0	0	3	3	3	1	1	3	0	4	2	1	1	0	0	4	6	1	0	6	0	2	0	0	0	2	0	0	1	2	3	2	2	3	4	0	1	3	4	0	3	1	2	0	2	0	1
CE4	1	0	4	0	0	2	2	7	1	6	1	0	2	1	0	0	0	2	5	4	0	1	1	3	3	2	1	2	4	2	0	1	3	0	3	1	1	2	3	2	2	2	4	6	1	1	3	5	1
CE5	0	0	0	0	0	0	0	0	0	0	0	0	0	0	0	0	0	0	0	0	0	0	0	0	0	0	0	0	0	0	0	0	0	0	0	0	0	0	0	0	0	0	0	0	0	0	0	0	0
CE6	0	0	0	6	0	1	0	0	1	0	3	0	1	0	0	1	0	1	0	1	0	2	0	0	0	0	0	0	0	3	0	1	0	0	0	1	3	0	0	0	1	1	0	0	0	0	0	0	0
CE7	0	1	0	4	0	0	1	0	0	0	1	4	0	2	0	2	0	0	0	0	0	0	0	0	0	0	1	1	1	3	0	3	1	0	0	0	0	0	1	0	0	0	0	0	0	0	1	0	1
CE8	0	2	0	4	0	0	0	0	0	0	3	1	0	0	1	3	0	0	0	0	0	0	0	0	0	0	4	0	0	2	0	8	0	0	0	0	0	0	0	0	0	0	0	0	0	0	0	0	0
CE9	1	1	1	0	0	1	1	0	0	0	0	1	1	1	0	0	0	1	2	1	0	0	0	1	0	1	0	1	1	0	0	0	0	1	1	1	0	1	0	1	1	1	1	1	0	0	0	0	0
GH1	0	2	0	0	0	0	0	0	0	0	0	0	0	3	0	0	0	0	0	1	0	0	0	0	0	0	0	1	0	0	0	0	0	1	0	0	0	0	0	0	0	7	0	0	0	0	1	0	0
GH10	0	0	0	3	0	0	0	2	1	0	3	1	1	0	0	1	0	0	1	1	0	0	0	0	0	0	0	2	0	2	0	0	0	0	0	0	0	0	0	0	0	0	0	0	0	0	0	0	0
GH102	0	0	0	0	0	0	0	0	0	0	0	0	0	0	0	0	0	0	0	0	0	0	1	0	0	1	0	0	0	0	0	0	0	0	0	0	0	1	0	0	0	0	0	0	0	0	0	0	0
GH103	0	0	0	0	0	0	0	0	0	0	0	0	0	0	0	0	0	0	0	0	0	0	1	0	0	0	0	0	0	0	0	0	0	0	0	0	0	0	0	0	0	0	0	0	0	0	0	0	0
GH105	0	1	0	2	0	0	0	0	0	0	4	0	1	0	1	2	0	1	0	0	0	0	0	0	0	0	1	2	0	5	0	2	0	0	0	0	0	0	0	1	0	0	0	2	2	0	0	0	0
GH106	0	0	0	3	0	0	0	0	2	0	1	2	2	0	3	1	0	1	1	0	0	4	0	0	0	0	0	4	0	1	0	2	0	0	0	0	0	0	0	0	0	0	0	2	7	0	0	0	0
GH108	0	0	0	0	0	0	0	0	0	0	0	0	0	0	0	0	0	0	0	0	0	0	1	0	0	0	0	0	0	0	0	0	0	0	0	0	0	0	0	0	0	0	0	0	0	0	0	0	0
GH109	1	6	3	1	0	1	3	3	6	0	2	15	12	2	6	1	0	11	13	3	2	6	0	1	0	3	1	12	0	1	0	1	0	2	2	2	13	3	1	1	0	2	2	0	9	4	2	1	0
GH11	0	0	0	0	0	0	0	0	0	0	0	0	0	0	0	0	0	0	0	0	0	0	0	0	0	0	0	1	0	0	0	0	0	0	0	0	0	0	0	0	0	0	0	0	0	0	0	0	0
GH110	0	0	0	0	0	0	0	0	0	0	0	0	0	0	0	0	0	0	1	0	0	2	0	0	0	2	0	3	0	0	0	0	0	0	0	1	1	0	0	0	0	0	0	0	2	0	0	0	0
GH112	0	0	0	0	0	0	0	0	0	0	0	0	0	0	0	0	0	0	0	0	0	0	0	0	0	1	0	0	0	0	0	0	0	0	0	0	0	1	0	0	0	0	0	1	0	0	0	0	0
GH113	0	0	0	0	0	1	0	0	0	0	0	0	0	0	0	0	0	0	0	0	0	0	0	0	0	0	0	0	0	0	0	0	0	0	0	0	0	0	0	0	0	0	0	0	0	0	0	0	0
GH114	0	0	0	0	0	0	0	0	0	0	0	0	0	0	0	0	0	0	0	1	0	0	0	0	0	0	0	0	1	0	0	0	0	0	0	0	0	0	0	0	0	0	0	0	0	0	0	0	0
GH115	0	0	0	3	0	0	0	1	0	0	3	0	0	0	0	1	0	0	0	0	0	0	0	0	0	0	0	0	0	2	0	0	0	0	0	0	0	0	0	0	0	0	0	2	0	0	0	0	1
GH116	0	0	0	0	0	0	0	0	0	0	0	0	0	0	1	0	0	0	1	0	0	2	0	0	0	0	0	0	0	0	0	0	0	0	0	0	0	0	0	0	0	0	0	0	0	0	0	0	0
GH117	0	1	0	0	0	0	0	0	0	0	0	0	0	0	0	0	0	0	0	0	0	0	0	0	0	0	0	0	0	0	0	0	0	0	0	0	0	1	0	0	0	1	0	0	1	0	0	0	0
GH12	0	0	0	0	0	0	0	0	0	0	0	0	0	0	0	0	0	0	0	0	0	0	0	0	0	0	0	0	0	0	0	0	0	0	0	0	0	0	0	0	0	0	0	0	0	0	0	0	0
GH120	0	0	0	0	0	0	0	0	0	0	0	0	0	0	0	0	0	0	0	0	0	0	0	0	0	0	0	0	0	0	0	0	0	0	0	0	0	0	0	0	0	0	0	0	0	0	0	0	0
GH121	0	0	0	0	0	0	0	0	0	0	0	0	0	0	0	0	0	0	0	0	0	0	0	0	0	0	0	0	0	0	0	0	0	0	0	0	0	0	0	0	0	0	0	0	0	0	0	0	0
GH123	0	0	0	0	0	0	0	0	1	0	0	2	1	0	1	0	0	1	1	0	0	0	0	0	0	0	0	1	0	0	0	0	0	0	0	0	1	0	0	0	0	0	0	0	0	0	0	0	0
GH124	0	0	0	0	0	0	0	0	0	0	0	0	0	0	0	0	0	0	0	0	0	0	0	0	0	0	0	0	0	0	0	0	0	0	0	0	0	0	0	0	0	0	0	0	0	0	0	0	0
GH125	0	0	0	0	0	0	0	0	1	0	0	0	1	0	1	0	0	1	0	0	0	1	0	0	0	0	0	1	0	0	0	0	0	0	0	1	1	0	0	0	0	0	0	0	0	0	0	0	1
GH126	0	0	0	0	0	0	0	0	0	0	0	0	0	0	0	0	0	0	0	0	0	0	0	0	0	0	0	0	0	0	0	0	0	0	0	0	0	0	0	0	0	0	0	0	0	0	0	0	0
GH127	0	0	0	4	0	1	0	0	4	0	2	0	3	0	2	2	0	1	3	0	0	1	0	0	0	1	0	3	1	2	0	1	0	0	3	1	4	1	0	0	0	0	0	0	5	0	0	0	1
GH128	0	0	0	0	0	0	0	0	0	0	1	0	0	0	0	1	0	0	0	0	0	0	0	0	0	0	0	0	0	0	0	0	0	0	0	0	0	0	0	0	0	0	0	0	0	0	0	0	0
GH129	0	0	0	0	0	1	0	1	0	0	0	0	0	0	0	0	0	0	1	0	0	0	0	0	0	0	0	0	0	0	0	0	0	0	0	0	0	0	0	0	0	0	0	0	0	0	0	0	0
GH13	2	5	5	1	3	4	2	6	4	1	5	2	3	7	3	5	0	3	5	5	7	6	0	2	2	3	2	5	6	4	3	6	3	3	4	2	3	4	4	5	8	6	2	3	3	2	4	6	6
GH130	0	0	0	1	0	2	0	0	0	0	0	0	1	0	0	0	0	2	1	0	0	0	0	0	0	0	0	0	0	2	0	1	0	0	0	0	0	0	0	0	0	0	0	0	0	0	0	0	2
GH133	0	0	0	1	0	0	0	0	1	0	1	1	1	0	1	2	0	0	0	0	1	1	1	0	0	0	0	1	1	1	0	1	0	0	0	1	1	0	0	0	0	0	0	0	1	1	0	0	1
GH134	0	0	0	0	0	0	0	0	0	0	0	0	0	0	0	0	0	0	0	0	0	0	0	0	0	0	0	0	0	0	0	0	0	0	0	0	0	0	0	0	0	0	0	0	0	0	0	0	0
GH15	0	0	0	0	0	0	0	0	0	0	0	0	0	0	0	0	0	0	0	0	0	0	0	0	0	0	0	0	0	0	0	0	0	0	0	0	0	0	0	0	0	0	0	0	1	0	0	0	0
GH16	0	0	0	0	0	1	0	0	0	0	0	2	1	0	0	1	0	1	1	0	0	1	0	0	0	0	0	2	0	0	0	0	0	0	0	1	1	0	0	0	2	0	0	1	0	1	0	0	0
GH17	0	0	0	0	0	0	0	0	0	0	0	0	0	0	0	0	0	0	0	0	0	0	0	0	0	0	0	0	0	0	0	0	0	0	0	0	0	0	0	0	0	0	0	0	0	0	0	0	0
GH18	1	0	1	0	1	0	1	2	0	1	0	1	0	0	0	0	0	0	1	1	0	0	0	0	0	1	1	1	1	0	0	0	0	0	0	0	0	1	0	1	0	0	1	0	0	0	2	2	0
GH19	0	0	0	0	0	0	0	0	0	0	0	0	0	0	0	0	0	0	0	0	0	0	0	0	0	0	0	0	0	0	0	0	0	0	0	0	0	0	0	0	0	0	0	0	0	0	0	0	0
GH2	0	3	0	9	2	3	1	3	4	0	4	11	6	0	7	5	0	6	3	1	2	7	0	0	0	9	0	11	2	7	0	7	0	1	7	6	12	7	0	0	1	1	1	4	6	3	8	0	2
GH20	0	1	0	0	0	0	0	1	1	0	0	3	5	0	0	0	0	0	3	0	2	3	0	0	0	1	0	6	0	0	0	0	0	0	2	7	6	1	0	0	1	0	0	0	5	3	0	0	1
GH23	0	0	0	1	0	1	0	1	3	0	2	0	2	1	2	2	0	1	1	0	2	3	2	1	2	0	3	2	1	3	0	3	1	1	1	2	3	0	1	0	3	0	1	2	2	3	1	0	3
GH24	0	0	0	0	1	0	1	0	0	0	0	0	0	0	0	0	0	0	0	0	0	0	0	0	0	0	0	0	0	0	0	0	0	0	0	0	0	0	0	0	1	0	0	0	0	0	0	0	0
GH25	1	0	1	2	1	2	2	1	1	1	3	0	1	1	1	3	1	1	0	3	0	1	0	1	0	2	0	2	0	2	0	2	2	3	1	1	0	2	0	1	2	1	1	0	1	0	0	3	1
GH26	0	0	0	2	0	4	0	1	0	0	0	0	0	0	0	0	0	0	1	0	0	0	0	0	0	0	0	1	0	2	0	2	0	0	0	0	0	0	0	0	0	0	0	2	0	0	0	0	0
GH27	0	0	0	0	0	2	0	2	1	0	0	1	2	0	0	0	0	1	0	0	0	1	0	0	0	1	0	1	2	0	0	0	0	0	1	1	0	1	0	0	0	0	0	0	0	0	0	0	0
GH28	0	1	0	7	0	0	0	0	1	0	3	0	0	0	4	5	0	1	6	0	0	2	0	0	0	2	1	3	0	3	0	7	0	1	1	0	0	2	0	2	0	0	0	3	1	0	1	0	0
GH29	0	0	0	0	0	0	0	1	1	0	1	2	2	0	2	2	0	3	5	0	1	3	0	1	0	1	0	4	0	0	0	0	0	0	1	1	0	2	0	0	0	0	0	0	1	4	0	0	1
GH3	0	1	1	3	1	3	1	3	5	0	3	1	2	0	2	5	0	3	5	1	0	5	0	1	0	2	2	2	1	5	0	2	0	7	2	2	3	1	0	1	1	1	1	6	2	1	7	0	1
GH30	0	0	0	0	0	0	0	0	1	0	2	0	3	0	0	0	0	0	0	0	0	0	0	0	0	1	0	2	0	0	0	0	0	0	2	0	2	1	0	0	1	0	0	2	0	0	0	0	0
GH31	0	0	0	6	0	2	0	1	0	0	2	1	1	0	1	4	0	2	2	1	0	2	0	0	0	2	0	2	1	4	1	3	0	1	3	2	0	1	0	0	1	0	0	1	0	0	3	1	0
GH32	0	1	0	1	0	1	0	0	2	0	0	0	1	1	1	0	0	0	0	2	0	0	0	0	0	0	0	2	0	0	0	3	0	0	0	0	2	0	0	0	1	0	0	0	1	0	1	0	1
GH33	0	0	0	2	0	0	0	0	0	0	1	0	1	0	0	1	0	1	0	0	1	1	0	0	0	1	1	2	0	0	0	2	0	0	2	1	4	2	0	0	0	0	0	1	0	2	0	0	0
GH35	0	0	0	1	0	0	0	0	2	0	3	1	2	0	0	2	0	1	1	0	0	0	0	0	0	0	0	1	0	3	0	0	0	0	1	1	2	0	0	0	0	0	0	1	0	0	1	0	0
GH36	0	2	0	2	0	0	0	1	4	0	0	0	1	1	0	1	0	1	6	1	0	0	0	0	0	2	0	2	1	1	0	0	0	0	0	1	0	0	0	1	0	0	0	3	3	0	0	0	1
GH37	0	0	0	0	0	0	0	0	0	0	0	0	0	0	0	0	0	0	0	0	0	0	0	0	0	0	1	0	0	0	0	0	0	0	1	0	0	0	0	0	0	0	0	0	1	0	0	0	0
GH38	0	0	0	0	0	0	0	0	0	0	0	0	1	0	1	0	0	7	3	0	0	0	0	0	0	4	0	0	0	0	0	0	0	0	1	0	0	3	0	0	0	0	0	0	1	0	0	0	2
GH39	0	0	0	0	0	0	0	1	0	0	0	2	0	0	0	0	0	2	2	0	0	2	0	0	0	0	0	0	0	0	0	0	0	0	0	0	0	0	0	1	0	0	0	1	1	0	0	0	0
GH4	0	1	0	1	0	0	0	0	2	0	1	0	0	0	1	1	0	3	1	0	0	2	0	0	0	0	0	2	0	1	0	1	0	0	0	1	1	1	0	0	0	2	0	1	1	1	1	0	0
GH42	0	1	0	0	0	0	0	0	0	0	0	0	1	0	0	0	0	2	1	0	0	0	0	0	0	0	0	1	1	0	0	0	0	1	0	0	1	0	0	0	0	0	0	1	2	0	1	0	0
GH43	0	2	0	8	0	2	0	12	15	0	13	1	10	0	9	6	0	1	0	3	0	0	0	0	0	4	1	12	1	10	0	4	0	1	0	0	9	1	0	0	1	0	0	7	3	0	2	0	7
GH44	0	0	0	0	0	0	0	0	0	0	0	0	0	0	0	0	0	0	0	0	0	0	0	0	0	0	0	0	0	0	0	0	0	0	0	0	0	0	0	0	0	0	0	1	0	0	0	0	0
GH45	0	0	0	0	0	0	0	0	0	0	0	0	0	0	0	0	0	0	0	0	0	0	0	0	0	0	0	0	0	0	0	0	0	0	0	0	0	0	0	0	0	0	0	0	0	0	0	0	0
GH46	0	0	0	0	0	0	0	0	0	0	0	0	0	0	0	0	0	0	0	0	0	0	0	0	0	0	0	0	0	0	0	0	0	0	0	0	0	0	0	0	0	0	0	0	0	0	0	0	0
GH47	0	0	0	0	0	0	0	0	0	0	0	0	0	0	0	0	0	0	0	0	0	0	0	0	0	0	0	0	0	0	0	0	0	0	0	0	0	0	0	0	0	0	0	0	0	0	0	0	0
GH48	0	0	0	0	0	0	0	0	0	0	0	0	0	0	0	0	0	0	0	0	0	0	0	0	0	0	0	0	0	0	0	0	0	0	0	0	0	0	0	0	0	0	0	0	0	0	0	0	0
GH49	0	0	0	0	0	0	0	0	0	0	0	0	0	0	0	0	0	0	0	0	0	0	0	0	0	0	0	1	0	0	0	0	0	0	0	0	0	0	0	0	0	0	0	0	0	0	0	0	0
GH5	0	1	0	3	0	8	0	3	2	0	2	1	2	0	1	1	1	1	0	0	1	0	0	0	0	1	0	5	1	4	0	2	0	0	0	1	0	0	0	1	0	0	0	1	2	0	1	0	1
GH50	0	0	0	0	0	0	0	0	0	0	0	1	1	0	0	0	0	0	0	0	0	1	0	0	0	0	0	1	0	0	0	0	0	0	0	0	1	0	0	0	0	0	0	0	0	0	0	0	0
GH51	0	0	0	3	0	1	0	2	3	0	5	0	1	0	0	6	0	0	0	0	0	0	0	0	0	2	0	2	3	2	0	2	0	0	1	0	4	1	0	0	0	0	0	3	0	0	0	0	0
GH53	0	0	0	2	0	0	0	0	1	0	1	0	1	0	0	2	0	0	0	0	1	1	0	0	0	0	0	1	3	2	0	2	0	0	0	0	0	0	0	0	0	0	0	1	2	0	0	0	1
GH54	0	0	0	0	0	0	0	0	0	0	0	0	0	0	0	0	0	0	0	0	0	0	0	0	0	0	0	0	0	0	0	0	0	0	0	0	0	0	0	0	0	0	0	0	0	0	0	0	0
GH55	0	0	0	0	0	0	0	0	0	0	0	1	0	0	0	0	0	0	0	0	0	0	0	0	0	0	0	1	0	0	0	0	0	0	0	0	0	0	0	0	0	0	0	0	0	0	0	0	0
GH57	0	3	0	1	0	0	0	0	1	0	1	0	1	0	1	0	0	0	0	0	1	1	1	0	0	0	2	1	0	1	0	1	0	0	0	1	1	0	0	0	0	0	0	0	1	1	0	0	1
GH59	0	0	0	0	0	1	0	0	0	0	0	0	0	0	0	0	0	0	0	0	0	0	0	0	0	0	0	1	0	0	0	0	0	0	0	0	0	0	0	0	0	0	0	0	0	0	0	0	0
GH63	0	0	0	1	0	0	0	0	0	0	0	1	0	0	0	0	0	0	0	0	0	0	0	0	0	0	0	0	0	0	0	1	0	0	0	0	0	1	0	0	0	0	0	0	0	0	0	0	0
GH64	0	0	0	0	0	0	0	0	0	0	0	0	0	0	0	0	0	0	0	0	0	0	0	0	0	0	0	0	0	0	0	0	0	0	0	0	0	0	0	0	0	0	0	0	0	0	0	0	0
GH65	0	0	0	0	0	0	0	0	0	0	0	0	0	0	0	0	0	0	0	0	0	0	0	0	0	0	0	0	0	0	0	0	0	0	0	0	0	0	0	0	0	0	0	2	0	0	0	0	0
GH66	0	0	0	0	0	0	0	0	0	0	0	0	0	0	0	0	0	0	0	0	0	1	0	0	0	0	0	0	0	0	0	0	0	0	0	0	0	0	0	0	1	0	0	0	0	0	0	0	0
GH67	0	0	0	2	0	0	0	0	0	0	0	0	0	0	0	0	0	0	0	0	0	0	0	0	0	0	0	1	0	1	0	0	0	0	0	0	0	0	0	0	0	0	0	0	0	0	0	0	0
GH68	0	0	0	0	0	0	0	0	0	0	0	0	0	1	0	0	0	0	0	0	0	0	0	0	0	0	0	0	0	0	0	0	0	0	0	0	0	0	0	0	0	0	0	0	0	0	0	0	0
GH70	0	0	0	0	0	0	0	0	0	0	0	0	0	0	0	0	0	0	0	0	0	0	0	0	0	0	0	0	0	0	0	0	0	0	0	0	0	0	0	0	0	0	0	0	0	0	0	0	0
GH72	0	0	0	0	0	0	0	0	0	0	0	0	0	0	0	0	0	0	1	1	0	0	0	0	0	0	0	0	0	0	0	0	0	0	0	0	0	0	0	0	0	0	0	0	0	0	0	0	0
GH73	1	0	0	1	0	0	0	0	1	1	1	0	1	4	1	2	1	0	0	0	0	1	0	0	1	0	1	1	0	1	2	1	0	0	1	1	1	0	0	1	1	2	1	2	1	1	0	1	0
GH74	0	0	0	0	0	1	0	1	0	0	0	0	0	0	1	1	0	0	0	0	1	0	0	0	0	0	0	0	0	0	0	0	0	0	0	0	2	0	0	1	0	0	0	0	0	2	0	0	0
GH76	0	0	1	1	0	0	1	1	1	0	0	0	2	0	0	0	0	0	1	0	0	0	0	0	0	0	0	2	0	1	0	0	0	0	0	0	2	0	1	0	0	0	0	0	0	0	0	0	0
GH77	0	2	2	1	1	1	1	1	0	0	1	0	1	1	1	2	0	1	0	1	1	1	0	1	1	1	1	2	2	1	0	1	1	1	1	0	1	1	1	2	1	1	2	1	1	1	1	2	1
GH78	0	1	0	3	0	0	0	0	5	0	1	6	8	0	5	2	0	5	4	0	0	6	0	0	0	1	0	7	0	0	0	3	0	2	0	2	9	0	0	0	0	0	0	1	12	0	1	0	1
GH79	0	0	0	0	0	0	0	0	0	0	0	0	0	0	0	0	0	0	0	0	0	0	0	0	0	0	0	0	0	0	0	0	0	0	0	0	0	0	0	0	0	0	0	0	0	0	0	0	0
GH8	0	0	0	1	0	0	0	1	0	0	0	0	0	1	0	0	0	0	0	0	0	0	0	0	0	0	0	0	0	2	0	0	0	0	0	0	0	0	0	0	0	0	0	0	0	0	0	0	0
GH80	0	0	0	0	0	0	0	0	0	0	0	0	0	0	0	0	0	0	0	0	0	0	0	0	0	0	0	0	0	0	0	0	0	0	0	0	0	0	0	0	0	0	0	0	0	0	0	0	0
GH81	0	0	0	0	0	0	0	0	0	0	0	1	0	0	0	0	0	0	0	0	0	0	0	0	0	0	0	0	0	0	0	0	0	0	0	0	0	0	0	0	0	0	0	0	0	0	0	0	0
GH82	0	0	0	0	0	0	0	0	0	0	0	0	0	0	0	0	0	0	0	0	0	0	0	0	0	0	0	0	0	0	0	0	0	0	0	0	0	0	0	0	0	0	0	0	0	0	0	0	0
GH84	0	0	0	0	0	0	0	0	1	0	0	0	1	0	0	0	0	0	0	0	0	0	0	0	0	0	0	1	0	0	0	0	0	0	0	0	0	0	0	0	0	0	0	0	0	0	0	0	0
GH85	0	0	0	0	0	0	0	0	1	0	0	0	0	0	0	0	0	0	0	0	0	0	0	1	0	0	0	0	0	0	0	0	0	0	0	0	0	0	0	0	0	0	0	0	0	0	1	0	0
GH87	0	0	0	0	0	0	0	0	0	0	0	0	0	0	0	0	0	0	0	0	0	0	0	0	0	0	0	0	0	0	0	0	0	0	0	0	0	0	0	0	0	0	0	0	0	0	0	0	0
GH88	0	0	0	0	0	0	0	0	0	0	1	1	0	0	2	0	0	0	1	0	0	0	0	0	0	0	0	2	0	0	0	0	0	0	0	0	1	0	0	0	0	0	0	1	0	0	0	0	0
GH89	0	0	0	0	0	0	0	0	0	0	0	1	0	0	0	0	0	1	1	0	0	1	0	0	0	0	0	2	0	0	0	0	0	0	0	4	0	0	0	0	0	0	0	0	0	0	0	0	0
GH9	0	0	0	0	0	0	0	1	0	0	0	0	0	0	1	0	0	0	0	1	0	1	0	0	0	0	0	0	0	0	0	1	0	0	0	0	0	0	0	0	1	0	0	0	1	0	0	0	0
GH91	0	0	0	0	0	0	0	0	0	0	0	0	0	0	0	0	0	0	0	0	0	0	0	0	0	0	0	0	0	0	0	0	0	0	0	0	0	0	0	0	0	0	0	0	0	0	0	0	0
GH92	0	0	0	0	0	0	0	0	1	0	0	0	5	0	6	0	0	1	1	0	1	3	0	0	0	0	0	2	0	0	0	0	0	0	0	2	7	0	0	0	0	0	0	0	0	1	0	0	6
GH93	0	0	0	0	0	0	0	0	2	0	0	0	0	0	0	0	0	0	0	0	0	0	0	0	0	1	0	0	0	0	0	0	0	0	0	0	0	0	0	0	0	0	0	0	0	0	0	0	3
GH94	0	1	0	1	1	3	1	1	0	0	0	0	0	0	0	0	0	0	2	0	0	0	0	1	0	0	0	0	0	1	1	1	0	0	0	0	0	0	1	1	0	0	0	0	0	0	0	0	0
GH95	0	0	0	8	0	1	0	1	0	0	1	1	0	0	1	2	0	2	2	0	0	1	0	0	0	2	0	2	0	2	0	3	0	0	2	1	2	2	0	0	0	0	0	1	0	1	0	0	0
GH97	0	0	0	3	0	0	0	0	4	0	4	2	3	0	7	6	0	0	0	0	2	5	0	0	0	0	0	6	0	1	0	1	0	0	0	2	3	0	0	0	2	0	0	0	2	2	0	0	2
GH98	0	0	0	0	0	0	0	0	0	0	1	0	0	0	0	0	0	0	0	0	0	0	0	0	0	0	0	0	0	0	0	0	0	0	0	0	0	0	0	0	0	0	0	0	0	0	0	0	0
GH99	0	0	0	0	0	0	0	0	1	0	0	0	1	0	5	0	0	0	0	0	0	0	0	0	0	0	0	2	0	0	0	0	0	0	0	0	2	0	0	0	0	0	0	0	2	0	0	0	0
GT1	0	0	1	0	0	1	0	0	0	0	0	0	0	0	0	0	0	1	0	1	0	0	1	0	0	0	0	0	0	0	0	0	0	0	0	0	1	0	0	0	0	0	0	0	0	0	0	0	0
GT10	0	0	0	0	0	0	0	0	0	0	0	1	0	0	0	0	0	0	0	0	0	0	0	0	0	0	0	0	0	0	0	0	0	0	0	1	0	0	0	0	0	0	0	0	0	0	0	0	1
GT11	0	0	0	0	0	0	0	0	1	0	1	0	0	0	0	0	0	0	0	2	0	0	0	0	0	0	0	0	0	0	0	1	0	0	0	0	1	0	0	0	0	0	0	0	0	0	0	0	0
GT12	0	0	0	0	0	0	0	0	0	0	0	0	0	0	0	0	0	0	0	0	0	0	0	0	0	0	0	0	0	0	0	0	0	1	0	0	0	0	0	0	0	0	0	0	0	0	0	0	0
GT13	0	0	0	0	0	0	0	0	0	0	0	0	0	0	0	0	0	0	0	0	0	0	0	0	0	0	0	0	0	0	0	1	0	0	0	0	0	0	0	0	0	0	0	0	0	1	0	0	0
GT14	0	0	0	0	0	0	0	0	0	0	0	0	1	0	0	1	0	0	0	0	0	0	0	0	0	1	0	1	0	1	0	0	0	0	0	0	0	1	0	0	0	0	0	0	0	0	0	0	0
GT17	0	0	0	0	0	0	0	0	0	0	0	0	0	0	0	0	0	0	0	1	0	0	0	0	0	0	0	0	0	0	0	0	0	0	0	0	0	0	0	0	0	0	0	0	0	0	0	0	0
GT19	0	0	1	2	1	0	1	0	1	1	2	1	1	1	1	1	0	1	1	0	1	1	0	0	2	0	0	1	0	1	0	1	0	0	0	1	1	1	1	0	1	0	0	0	1	1	0	0	1
GT2	11	2	2	11	3	6	1	6	13	2	16	9	14	14	7	23	4	8	6	15	9	6	2	7	4	6	1	12	6	20	4	12	11	11	8	14	9	13	5	12	19	2	5	7	11	9	14	8	8
GT20	0	0	0	0	0	0	0	0	0	0	0	0	0	0	0	0	0	0	0	0	0	0	0	0	0	0	0	0	0	0	0	0	0	0	0	0	0	0	0	0	0	0	0	0	0	0	0	0	0
GT21	0	0	0	0	0	0	0	0	0	0	0	0	0	0	1	0	0	0	0	0	0	0	1	0	1	0	0	1	0	0	0	1	0	0	0	1	0	0	0	0	0	0	0	0	0	0	0	0	1
GT22	0	0	0	0	0	0	0	0	0	0	0	0	0	0	0	0	0	0	0	0	0	0	0	0	0	0	0	0	0	0	0	0	0	0	0	0	0	0	0	0	0	0	0	0	0	1	0	0	0
GT23	0	0	0	0	0	0	0	0	0	0	1	0	1	0	0	0	0	0	0	0	0	0	0	0	0	0	0	0	0	0	0	0	0	0	0	0	0	0	0	0	0	0	0	0	0	0	0	0	0
GT25	0	0	0	0	0	0	0	0	0	0	0	0	0	0	0	0	0	0	0	0	0	0	0	0	0	0	0	0	0	0	0	0	0	0	0	0	0	0	0	0	0	0	0	0	0	0	0	0	1
GT26	0	0	1	1	0	0	1	2	0	1	0	0	0	0	0	1	0	0	2	1	0	0	0	0	1	0	1	0	0	0	0	0	0	0	0	0	0	0	0	0	0	0	0	1	1	0	0	0	0
GT27	1	0	0	0	0	0	0	0	1	0	1	0	2	0	2	2	0	0	0	2	1	1	0	0	0	1	0	1	0	1	0	1	0	1	0	2	1	0	1	1	1	0	0	0	1	1	0	1	1
GT28	1	2	1	1	3	1	1	2	1	2	1	0	1	1	2	1	1	2	1	2	1	1	1	2	2	1	1	1	1	1	1	1	1	1	2	1	1	0	1	1	1	1	1	2	1	2	1	2	1
GT29	0	0	0	0	0	0	0	0	0	0	0	0	0	0	0	0	0	0	0	0	0	0	0	0	0	0	0	0	0	0	0	0	0	0	0	0	0	0	0	0	0	0	0	0	0	0	0	0	0
GT2_Cellulose_synt	0	0	0	0	0	0	0	0	0	0	0	0	0	0	0	0	0	0	0	0	0	0	0	0	0	0	0	0	0	0	0	0	0	0	0	0	0	0	0	0	0	0	0	0	0	0	0	0	0
GT3	0	0	0	1	0	0	0	0	0	0	0	0	1	0	1	0	0	0	0	0	1	1	1	0	0	0	0	1	0	1	0	0	0	0	0	1	1	0	0	0	1	0	0	0	1	0	0	0	0
GT30	0	0	0	0	0	0	0	0	1	0	1	1	1	0	0	1	0	0	0	0	0	0	0	0	1	0	0	1	0	1	0	1	0	0	0	1	1	0	0	0	1	0	0	0	0	1	0	0	1
GT31	0	0	0	0	0	0	0	0	0	0	0	0	0	0	0	0	0	0	0	0	0	0	0	0	1	0	0	0	0	0	0	0	0	0	0	0	0	0	0	0	0	0	0	0	0	0	0	0	0
GT32	0	0	0	1	0	0	0	0	0	0	0	0	0	0	0	0	0	2	0	0	0	0	0	1	0	0	0	0	0	1	0	1	0	0	0	0	0	0	1	0	1	0	0	0	0	0	0	0	0
GT34	0	0	0	0	0	0	0	0	0	0	0	0	0	0	0	0	0	0	0	0	0	0	0	0	0	0	0	0	0	0	0	0	0	0	0	0	0	0	0	0	0	0	0	0	0	0	0	0	0
GT35	1	1	2	1	1	2	1	2	0	0	0	1	1	2	1	0	0	1	1	2	1	1	1	1	1	1	1	1	2	1	1	1	1	2	1	1	1	1	1	2	1	1	1	1	1	1	2	1	0
GT39	1	0	0	0	1	0	3	0	0	0	0	0	0	0	0	0	0	0	0	0	0	0	0	1	0	0	0	0	0	0	0	0	1	1	0	0	0	0	1	0	0	0	0	1	0	0	0	0	0
GT4	3	2	5	11	6	2	2	1	10	1	8	1	6	4	4	5	2	8	10	1	7	3	6	3	2	8	5	5	0	6	2	9	3	4	0	2	8	6	5	1	9	1	2	3	3	9	0	1	4
GT40	0	0	0	0	0	0	0	0	0	0	0	0	0	0	0	0	0	0	0	0	0	0	0	0	0	0	0	0	0	0	0	0	0	0	0	0	0	0	0	0	0	0	0	0	0	0	0	0	0
GT41	0	0	0	0	0	0	0	0	0	0	0	0	0	0	0	0	0	0	0	0	0	0	0	0	2	0	0	0	0	0	0	0	0	0	0	0	0	0	0	0	0	0	0	0	0	0	0	0	0
GT44	0	0	0	0	0	0	0	0	0	0	0	0	0	0	0	0	0	0	0	0	0	0	0	0	0	0	0	0	0	0	0	0	0	0	0	0	0	0	0	0	0	0	0	0	0	0	0	0	0
GT45	0	0	0	0	0	0	0	0	0	0	0	0	0	0	0	0	0	0	0	0	0	0	0	0	0	0	0	0	0	0	0	0	0	0	0	0	0	0	0	0	0	0	0	0	0	0	0	0	0
GT46	0	0	0	0	0	0	0	0	0	0	0	0	0	0	0	0	0	0	0	0	0	0	0	0	0	0	0	0	0	0	0	0	0	0	0	0	0	0	0	0	0	0	0	0	0	0	0	0	0
GT5	2	1	1	1	1	1	1	2	1	1	2	1	3	1	2	1	0	1	1	1	2	2	0	1	1	1	1	1	2	1	0	2	1	0	2	2	1	1	1	1	0	2	1	1	1	2	1	1	2
GT50	0	0	0	0	0	0	0	0	0	0	0	0	0	0	0	0	0	0	0	0	0	0	0	0	0	0	0	0	0	0	0	0	0	0	0	0	0	0	0	0	0	0	0	0	0	0	0	0	0
GT51	1	0	1	4	1	1	1	2	2	1	3	1	4	3	3	3	1	1	1	1	1	3	1	2	2	1	0	2	2	3	1	3	2	1	1	3	1	1	2	1	1	1	1	1	2	2	2	2	2
GT56	0	0	0	0	0	0	0	0	0	0	0	0	0	0	0	0	0	0	0	0	0	0	0	0	0	0	0	0	0	0	0	0	0	0	0	0	0	0	0	0	0	0	0	0	0	0	0	0	0
GT57	0	0	0	0	0	0	0	0	0	0	0	0	0	0	0	0	0	0	0	0	0	0	0	0	0	0	0	0	0	0	0	0	0	0	0	0	0	0	1	0	0	0	0	0	0	0	0	0	0
GT6	0	0	0	0	0	0	0	0	0	0	0	0	0	0	0	0	0	0	0	0	0	0	0	0	0	0	0	0	0	0	0	0	0	0	0	0	0	0	0	0	0	0	0	0	0	0	0	0	0
GT60	0	0	0	0	0	0	0	0	0	0	0	0	0	0	0	0	0	0	0	0	0	0	0	0	0	0	0	0	0	0	0	0	0	0	0	0	0	0	0	0	0	0	0	0	0	0	0	0	0
GT61	0	0	0	0	0	0	0	0	0	0	0	0	0	0	0	0	0	0	0	0	0	0	0	0	0	0	0	0	0	0	0	0	0	0	0	0	0	0	0	0	0	0	0	0	0	0	0	0	0
GT64	0	0	0	0	0	0	0	0	0	0	0	0	0	0	0	0	0	0	0	0	0	0	0	0	0	0	0	0	0	0	0	0	0	0	0	0	0	0	0	0	0	0	0	0	0	0	0	0	0
GT66	0	0	0	0	0	0	0	0	0	0	0	0	0	0	0	0	0	0	0	0	0	0	1	0	0	0	0	0	0	0	0	0	0	0	0	0	0	1	0	0	0	0	0	0	0	0	0	0	0
GT7	0	0	0	0	0	0	0	0	1	0	0	0	0	0	0	0	0	0	0	0	0	0	0	0	0	0	0	0	0	0	0	0	0	0	0	0	0	0	0	0	0	0	0	0	0	0	0	0	1
GT70	0	0	0	0	0	0	0	0	0	0	0	1	0	0	0	0	0	0	0	0	0	0	0	0	0	0	0	0	0	0	0	0	0	0	0	0	0	0	0	0	0	0	0	0	0	0	0	0	0
GT73	0	0	0	0	0	0	0	0	0	0	0	0	0	0	0	0	0	0	0	0	0	0	0	0	0	0	0	0	0	0	0	0	0	0	0	0	0	0	0	0	0	0	0	0	0	0	0	0	0
GT76	0	0	0	0	0	0	0	0	0	0	0	0	0	0	0	0	0	0	0	0	0	0	0	3	0	0	0	0	0	0	0	0	0	0	0	0	0	0	2	0	0	0	0	1	0	0	0	0	0
GT77	0	0	0	0	0	0	0	0	0	0	0	0	0	0	0	0	0	0	0	0	0	0	0	0	0	0	0	0	0	0	0	0	0	0	0	0	0	0	0	0	0	0	0	0	0	0	0	0	0
GT78	0	0	0	0	0	0	0	0	0	0	0	0	0	0	0	0	0	0	0	0	0	0	0	0	0	0	0	0	0	0	0	0	0	0	0	0	0	0	0	0	0	0	0	0	0	0	0	0	0
GT8	3	0	0	0	0	0	0	0	1	1	0	1	0	1	0	0	0	1	0	0	0	0	0	0	0	0	1	0	0	0	0	0	1	0	0	0	0	1	0	1	0	1	0	0	2	0	0	0	0
GT80	0	0	0	0	0	0	0	0	0	0	0	0	0	0	0	0	0	0	0	0	0	0	0	0	0	0	0	0	0	0	0	0	0	0	0	0	0	0	0	0	0	0	0	0	0	0	0	0	0
GT81	0	0	0	0	0	0	0	0	0	0	0	0	0	0	0	0	0	0	0	0	0	0	1	0	0	0	0	0	0	0	0	0	0	0	0	0	0	0	0	0	0	0	0	0	0	0	0	1	0
GT83	0	0	0	0	0	1	0	0	0	0	0	3	1	0	1	1	0	0	1	0	0	2	1	0	1	1	0	2	0	0	0	0	1	0	1	1	1	0	0	0	2	0	0	0	1	2	0	0	1
GT84	0	0	0	0	1	1	1	0	0	0	0	0	0	0	0	0	0	1	0	0	0	0	0	1	0	0	0	0	0	0	1	0	0	0	0	0	0	0	1	0	0	0	0	0	0	0	0	0	0
GT87	0	0	0	0	0	0	0	0	0	0	0	0	0	0	0	0	0	0	0	0	0	0	0	0	0	0	0	0	0	0	0	0	0	0	1	0	0	0	0	0	0	0	0	0	0	0	0	0	0
GT9	0	0	0	1	0	0	0	0	1	0	1	0	1	0	0	1	0	0	0	0	0	0	1	0	1	0	0	0	0	1	0	1	0	0	0	1	1	0	0	0	1	0	0	0	0	2	0	0	1
GT90	0	0	0	0	0	0	0	0	0	0	0	0	0	0	0	0	0	0	0	0	0	0	0	0	0	0	0	0	0	0	0	0	0	0	0	0	0	0	0	0	0	0	0	0	0	0	0	0	1
GT92	0	0	0	0	0	0	0	0	0	0	0	0	0	0	0	0	0	0	0	0	0	0	0	0	0	0	0	0	0	0	0	0	0	0	0	0	0	0	0	0	0	0	0	0	0	0	0	0	0
GT94	0	0	0	0	0	0	0	0	0	0	0	0	0	0	1	0	0	0	0	0	1	2	0	0	0	0	0	0	0	0	0	0	0	0	0	0	0	0	0	0	1	0	0	0	1	0	0	0	0
GT97	0	0	0	0	0	0	0	0	0	0	0	0	0	0	0	0	0	0	0	0	0	0	0	0	0	0	0	0	0	0	0	0	0	0	0	0	0	0	0	0	0	0	0	0	0	0	0	0	0
GT99	0	0	0	0	0	0	0	0	0	0	0	0	0	0	0	0	0	0	0	0	0	0	0	0	0	0	0	0	0	0	0	0	0	0	0	0	0	0	0	0	0	0	0	0	0	0	0	0	0
PL1	0	0	0	6	0	0	0	0	0	0	5	0	0	0	2	4	0	0	3	0	0	0	0	0	0	0	7	0	0	1	0	7	0	0	0	0	0	0	0	0	0	0	0	3	0	0	0	0	0
PL10	0	0	0	0	0	0	0	0	0	0	0	0	0	0	0	1	0	0	0	0	0	0	0	0	0	0	1	0	0	0	0	1	0	0	0	0	0	0	0	0	0	0	0	0	0	0	0	0	0
PL11	0	0	0	1	0	0	0	0	0	0	3	0	0	0	0	1	0	0	0	0	0	0	0	0	0	0	1	0	0	2	0	1	0	0	0	0	0	0	0	0	0	0	0	4	0	0	0	0	0
PL12	0	0	0	0	0	0	0	0	0	0	0	0	0	0	2	1	0	0	1	0	0	0	0	0	0	0	0	1	0	1	0	0	0	0	0	0	0	0	0	0	0	0	0	2	0	0	0	0	1
PL13	0	0	0	0	0	0	0	0	0	0	0	0	0	0	0	0	0	0	0	0	0	0	0	0	0	0	0	0	0	0	0	0	0	0	0	0	0	0	0	0	0	0	0	0	0	0	0	0	0
PL14	0	0	0	0	0	0	0	0	0	0	0	0	0	0	0	0	0	0	0	0	0	0	0	0	0	0	0	0	0	0	0	0	0	0	0	0	0	0	0	0	0	0	0	0	0	0	0	0	0
PL15	0	0	0	0	0	0	0	0	0	0	0	0	0	0	0	0	0	0	0	0	0	0	0	0	0	0	0	0	0	0	0	0	0	0	0	0	0	0	0	0	0	0	0	0	0	0	0	0	0
PL17	0	0	0	0	0	0	0	0	0	0	0	0	0	0	0	0	0	0	0	0	0	0	0	0	0	0	0	0	0	0	0	0	0	0	0	0	0	0	0	0	0	0	0	0	0	0	0	0	0
PL18	0	0	0	0	0	0	0	0	0	0	0	0	0	0	0	0	0	0	0	0	0	0	0	0	0	0	0	0	0	0	0	0	0	0	0	0	0	0	0	0	0	0	0	0	0	0	0	0	0
PL2	0	0	0	0	0	0	0	0	0	0	0	0	0	0	0	0	0	0	0	0	0	0	0	0	0	0	0	0	0	0	0	0	0	0	0	0	0	0	0	0	0	0	0	1	0	0	0	0	0
PL21	0	0	0	0	0	0	0	0	0	0	0	0	0	0	0	0	0	0	0	0	0	0	0	0	0	0	0	0	0	0	0	0	0	0	0	0	0	0	0	0	0	0	0	0	0	0	0	0	0
PL22	0	0	0	1	0	0	0	0	0	0	0	1	0	0	0	0	0	0	0	0	0	1	1	0	0	0	0	0	0	1	0	0	0	0	0	2	1	0	0	0	0	0	0	0	0	1	0	0	1
PL4	0	0	0	0	0	0	0	0	0	0	0	0	0	0	0	0	0	0	0	0	0	0	0	0	0	0	0	0	0	0	0	0	0	0	0	0	0	0	0	0	0	0	0	0	0	0	0	0	0
PL5	0	0	0	0	0	0	0	0	0	0	0	0	0	0	0	0	0	0	0	0	0	0	0	0	0	0	0	1	0	0	0	0	0	0	0	0	0	0	0	0	0	0	0	0	0	0	0	0	0
PL6	0	0	0	0	0	0	0	0	0	0	0	0	0	0	0	0	0	0	1	0	0	0	0	0	0	0	0	0	0	0	0	0	0	0	0	0	0	0	0	0	0	0	0	0	0	0	0	0	0
PL7	0	0	0	0	0	0	0	0	0	0	0	0	0	0	0	0	0	0	0	0	0	0	0	0	0	0	1	0	0	0	0	0	0	0	0	0	0	0	0	0	0	0	0	0	0	0	0	0	0
PL8	0	0	0	0	0	0	0	0	0	0	0	0	0	0	0	0	0	0	0	0	0	0	0	0	0	0	0	0	0	0	0	0	0	0	0	0	0	0	0	0	0	0	0	0	0	0	0	0	0
PL9	0	1	0	0	0	0	0	0	0	0	0	2	0	0	0	1	0	0	0	0	0	0	0	0	0	0	3	0	0	1	0	1	0	0	0	0	0	1	0	0	0	0	0	1	0	0	0	0	0
SLH	0	0	9	0	15	2	9	0	0	31	0	0	0	0	0	0	0	0	29	0	0	0	0	0	0	0	0	0	0	0	0	0	0	0	1	0	0	0	0	1	0	0	0	30	0	0	0	0	0
cohesin	0	0	0	0	0	0	0	1	0	0	0	0	1	0	0	0	0	2	1	0	0	0	0	3	0	0	0	1	2	0	0	1	0	0	1	0	0	0	3	0	1	0	0	0	0	0	0	1	0
dockerin	0	0	0	0	0	1	0	2	0	0	0	0	0	0	0	0	0	1	0	0	0	0	0	15	0	2	0	0	0	0	0	2	0	0	0	8	0	0	21	0	0	0	0	0	0	0	0	1	0
[truncated: 1,241 more columns]

## Sheet: Table S4
Table S4. Detailed information of assembled genomes
#Sample ID	ctg_num	ctg_length_all	ctg_n50	ctg_n90	ctg_max	ctg_min
MAG1	174	1507519	11447	4642	76921	1340
MAG2	133	1637615	20661	5701	77821	1047
MAG3	327	2004051	13562	1997	49664	1001
MAG4	227	2335603	17580	4562	64784	1002
MAG5	96	1377589	23392	6256	79523	1042
MAG6	238	2336637	16454	4083	67528	1024
MAG7	169	1904292	22156	4350	83482	1016
MAG8	111	1989724	30819	6990	92001	1017
MAG9	98	2022344	40868	10674	154711	1013
MAG10	181	1963696	17149	4831	55421	1007
MAG11	118	2023277	28170	8429	123880	1027
MAG12	216	2548679	20388	5397	92864	1024
MAG13	160	2614679	43186	8586	141558	1001
MAG14	144	1651444	16892	5897	41905	1014
MAG15	158	2193320	33669	7048	106517	1000
MAG16	178	2555035	26439	6383	110572	1008
MAG17	100	1261572	24486	5896	75615	1028
MAG18	110	1984674	26177	9324	71153	1016
MAG19	241	2274368	19125	3808	74449	1023
MAG20	210	2221729	19744	4269	84239	1018
MAG21	89	1491895	32057	7490	165771	1012
MAG22	157	2598013	25214	9596	92658	1005
MAG23	154	2223711	20418	6888	108207	1107
MAG24	59	1830829	53283	16903	141030	1041
MAG25	107	1653215	23985	7920	67828	1013
MAG26	65	1877666	93664	13799	319131	1031
MAG27	104	2204910	49958	9161	113062	1157
MAG28	153	2498872	27205	8475	97168	1001
MAG29	102	1707278	26803	7663	98435	1004
MAG30	137	2256585	36436	8370	97874	1002
MAG31	147	1029951	8366	3475	65724	1065
MAG32	136	2389785	29852	8690	85071	1006
MAG33	126	1531290	20484	5773	102099	1024
MAG34	256	1437173	8094	2813	34189	1005
MAG35	112	1721506	32836	5834	132677	1073
MAG36	114	1927523	25372	8310	112677	1001
MAG37	189	2421873	20045	5345	87237	1012
MAG38	115	1504483	21651	6125	61030	1132
MAG39	77	1642896	43646	8941	111449	1007
MAG40	91	1937428	32505	11088	113411	1060
MAG41	112	2182754	31938	11206	98013	1000
MAG42	118	1597888	25337	5842	70666	1025
MAG43	77	2284123	47203	17896	182188	1067
MAG44	246	1925571	11197	3458	39025	1023
MAG45	112	1918961	27287	8950	95292	1007
MAG46	75	1986788	42473	13254	121093	1366
MAG47	108	1788885	27963	7351	129570	1055
MAG48	283	2247699	13625	3592	49015	1003
MAG49	96	1786313	31980	9332	76011	1014
MAG50	124	1390899	14885	5214	86926	1013
MAG51	118	1919487	29670	6250	166453	1088
MAG52	103	1333834	19687	6219	82009	1067
MAG53	99	1773633	33236	8332	237576	1031
MAG54	521	3809152	11143	3351	44186	1000
MAG55	98	1976890	31257	8276	150691	1056
MAG56	73	1659758	55794	10127	125358	1040
MAG57	108	2280163	29262	12561	131553	1002
MAG58	161	2136512	26356	5486	91953	1026
MAG59	65	2012556	66742	19740	236651	1001
MAG60	113	1947826	28343	8026	117046	1280
MAG61	50	1440094	58682	16099	114506	1057
MAG62	113	2016452	28084	7751	122343	1006
MAG63	76	1756504	51015	16099	101703	1001
MAG64	123	2340039	33251	9640	128987	1019
MAG65	112	1885724	28253	7536	90637	1072
MAG66	147	1672794	22564	5809	77406	1002
MAG67	66	1532812	44150	11666	90791	1020
MAG68	55	2215696	77033	21726	177673	1004
MAG69	154	2230200	20294	7711	70081	1001
MAG70	74	2047375	47759	15525	102146	1026
MAG71	158	1807147	25869	4747	168702	1006
MAG72	87	1472547	36333	6635	87791	1032
MAG73	103	1753834	36804	6910	110622	1001
MAG74	163	1964334	18085	5468	67954	1034
MAG75	178	2345797	24868	5817	68182	1016
MAG76	119	2166432	46926	8501	148001	1002
MAG77	103	2132320	35264	8772	135904	1063
MAG78	73	1997221	46355	13076	245786	1078
MAG79	143	1905341	23960	5933	57407	1009
MAG80	43	2032533	88546	25343	183336	1001
MAG81	115	2083946	42543	6786	135515	1013
MAG82	104	2360525	52046	9234	141993	1004
MAG83	218	1752823	13650	3662	53946	1004
MAG84	32	1426145	66707	31812	143438	1028
MAG85	53	1608242	59467	14020	243439	1086
MAG86	46	2095224	111536	23797	240459	1001
MAG87	124	2210992	36523	9118	139047	1006
MAG88	58	1918471	67727	19282	109281	1007
MAG89	257	1807737	10904	3649	59688	1012
MAG90	123	1882385	29316	7180	76522	1018
MAG91	185	2035067	18735	4276	85027	1007
MAG92	86	1539377	26749	8234	136354	1056
MAG93	197	2498223	23733	6301	76219	1011
MAG94	143	1584987	15881	4785	95609	1146
MAG95	9	875415	164711	83536	186187	1013
MAG96	74	1549082	33138	12630	174003	1019
MAG97	156	1968089	20236	5563	151597	1046
MAG98	150	1919608	20864	5516	55901	1070
MAG99	125	1715581	31470	5345	77083	1010
MAG100	25	1847251	107236	39166	235155	1091
MAG101	143	1797706	19461	5735	75340	1040
MAG102	172	1499188	14528	4141	46801	1019
MAG103	107	2028763	36525	7496	148330	1028
MAG104	266	1985628	11241	3470	60470	1003
MAG105	44	1738799	83957	22263	167626	2535
MAG106	60	1605403	47415	13302	183534	1015
MAG107	117	2387991	39345	8674	190878	1018
MAG108	180	1891523	20055	3760	95444	1075
MAG109	151	2234341	26649	6135	70374	1039
MAG110	58	1643474	53011	16936	138186	1009
MAG111	204	2215557	16012	4879	61831	1012
MAG112	69	2238741	53620	16678	174550	1309
MAG113	66	1614941	42472	14074	66857	1070
MAG114	121	1852672	20219	7616	83908	1021
MAG115	99	2142340	41602	10457	95476	1174
MAG116	160	1464262	14160	3645	46486	1089
MAG117	60	1662949	50571	14469	138806	1002
MAG118	193	2097921	16154	5079	76007	1009
MAG119	147	1720622	17874	4636	115370	1033
MAG120	120	1931246	27535	8358	86307	1016
MAG121	90	1450373	26540	7514	68889	1064
MAG122	45	1685074	70656	21797	159105	1012
MAG123	157	2020497	18699	6099	98090	1003
MAG124	176	1606995	12086	3917	53811	1438
MAG125	116	1630935	23661	6478	102805	1016
MAG126	145	2747381	30850	11190	108427	1003
MAG127	69	1956578	49302	13934	182030	1082
MAG128	92	1841825	29652	11375	97620	1018
MAG129	74	3340953	70281	26650	214354	2553
MAG130	183	1599389	16993	3931	97728	1005
MAG131	122	2282041	32122	10266	96373	1001
MAG132	115	1710352	22984	8881	58748	1084
MAG133	29	1720204	105958	31976	253864	1617
MAG134	18	1046843	106082	26350	142396	5042
MAG135	145	1743014	43108	6640	140506	1002
MAG136	143	2022740	26106	5818	93583	1043
MAG137	106	1740892	32900	7047	110468	1013
MAG138	39	1294958	48382	16949	124213	1028
MAG139	83	1500284	31793	8768	87794	1041
MAG140	71	2082544	46829	14221	104356	1051
MAG141	75	1246489	30828	7408	77569	1139
MAG142	89	1740035	40296	8002	89026	1052
MAG143	275	2680676	14765	4307	118612	1014
MAG144	83	2036706	43585	11381	120180	1018
MAG145	301	2760640	17269	3946	59048	1001
MAG146	135	2295263	33213	6908	111859	1010
MAG147	59	1770357	47248	15343	206944	1020
MAG148	43	1874829	106630	27248	262227	1106
MAG149	207	2441905	18117	5449	77941	1082
MAG150	91	2335840	50125	18580	102317	1004
MAG151	120	2030081	27709	8854	88725	1009
MAG152	97	2433747	59169	12698	255213	1015
MAG153	82	1640774	42257	9889	96969	1017
MAG154	128	2417968	33766	8414	172068	1020
MAG155	182	1889986	15773	4872	61732	1025
MAG156	120	1773907	25027	6168	128859	1068
MAG157	113	2163322	28884	9515	87641	1195
MAG158	67	2090303	56941	14828	174814	1124
MAG159	84	1172771	24088	6309	72556	1100
MAG160	104	1413083	18734	6245	64596	1152
MAG161	61	1928739	58125	17546	152019	1000
MAG162	43	2018047	138661	32981	252808	1002
MAG163	81	1558205	29121	9514	78765	1028
MAG164	99	1281703	21137	5432	95936	1066
MAG165	87	1934722	37304	10167	111060	1043
MAG166	30	1592859	104938	25313	172475	1085
MAG167	82	1986671	48871	11740	161481	1000
MAG168	58	1801061	63701	20271	210839	1039
MAG169	93	1968318	43621	9146	115942	1155
MAG170	117	1724143	27915	6270	159139	1006
MAG171	45	2166004	85047	27083	326478	1017
MAG172	119	2035519	30367	7792	63370	1055
MAG173	112	1943435	26265	9767	82428	1031
MAG174	88	2058921	40984	12617	167354	1022
MAG175	151	2135943	21873	6835	52004	1001
MAG176	148	1944260	20490	6414	52501	1458
MAG177	105	1623349	21964	6559	88246	1020
MAG178	163	1520402	13353	4292	41863	1024
MAG179	70	2297451	66093	15012	156797	1016
MAG180	149	2176485	23782	7147	73148	1002
MAG181	31	2105040	141098	42216	266243	1321
MAG182	128	1572488	34154	5333	107192	1008
MAG183	77	2095466	47248	13279	193354	1128
MAG184	204	1926169	23298	4448	94715	1001
MAG185	87	2620118	58119	16059	166919	1002
MAG186	246	1697833	10946	3622	34311	1000
MAG187	32	2423232	115790	58650	469499	1061
MAG188	119	1599821	21944	6092	51945	1014
MAG189	57	1939488	57824	15294	220778	1006
MAG190	63	1636386	55133	13689	142765	1063
MAG191	153	1843893	28274	4312	104965	1003
MAG192	103	1752257	27212	7828	89261	1056
MAG193	125	1838040	28002	6033	94035	1061
MAG194	75	1624339	43553	8416	196237	1005
MAG195	122	1602532	19982	6695	55364	1009
MAG196	264	1804312	11739	3249	42512	1003
MAG197	97	2391428	43300	13817	108353	1004
MAG198	82	1830909	35805	12404	75680	1135
MAG199	97	2101942	45233	8701	158083	1030
MAG200	56	1193665	34241	10868	64196	2660
MAG201	82	1943808	70075	10135	159344	1009
MAG202	240	2299600	14964	4587	60029	1005
MAG203	109	1711401	24112	6964	103277	1119
MAG204	195	1866155	12967	4126	65342	1033
MAG205	101	1544533	22574	6680	58371	1182
MAG206	48	1512958	63963	17936	205145	1054
MAG207	170	2513066	23261	7139	93341	1057
MAG208	179	2502487	23705	6717	70285	1003
MAG209	127	2020773	32146	6995	79347	1021
MAG210	116	2460797	39204	10901	129718	1004
MAG211	89	1892182	41700	9861	106716	1096
MAG212	83	1327659	23921	9066	81868	1057
MAG213	149	2182677	25580	6323	104363	1027
MAG214	170	1685302	14957	4597	71100	1002
MAG215	126	1404410	15774	5443	39179	1430
MAG216	115	1678985	26957	5950	125490	1013
MAG217	185	1979484	18814	4682	74373	1045
MAG218	51	1649934	84672	17248	237604	1001
MAG219	98	1431422	21428	6761	74611	1051
MAG220	108	1871959	29016	8205	71449	1049
MAG221	64	2008329	58648	13507	167049	1059
MAG222	179	2102477	20692	4802	73707	1007
MAG223	26	1963582	165368	43274	334411	1017
MAG224	108	1902175	25815	8580	74218	1057
MAG225	98	2064072	36355	10424	123532	1018
MAG226	79	1498305	30181	10884	141051	1051
MAG227	131	1817912	22450	6001	152174	1130
MAG228	151	2509818	27468	7449	112107	1091
MAG229	101	1411516	26372	5314	115004	1011
MAG230	49	2144380	81373	27355	165995	1035
MAG231	121	1573515	19174	6829	58231	1083
MAG232	83	1895908	37384	10970	196327	1176
MAG233	78	1949191	41534	15059	134843	1016
MAG234	106	1672974	30720	7075	86812	1024
MAG235	111	1783810	23914	9138	70125	1002
MAG236	79	2262646	52325	15806	143516	1033
MAG237	97	1454758	26115	6199	98944	1089
MAG238	79	2114280	41274	15115	139220	1014
MAG239	84	1690989	32407	11344	114934	1033
MAG240	150	1605478	22990	4601	97192	1000
MAG241	75	1921265	46354	11678	134755	1015
MAG242	133	1982031	25018	7796	124157	1017
MAG243	243	2521166	15045	4863	73291	1089
MAG244	80	1780842	36964	10525	110829	1061
MAG245	146	2163875	23093	7588	71672	1036
MAG246	128	2123263	29030	8989	67953	1068
MAG247	128	2483269	31253	9559	73909	1023
MAG248	95	2686179	46954	15869	156952	1047
MAG249	39	2138173	121854	26123	271439	1003
MAG250	192	2278784	19386	5577	58568	1010
MAG251	181	2214971	19330	5743	125171	1012
MAG252	63	1929143	55512	15211	106799	1067
MAG253	223	2761368	17470	6014	80180	1036
MAG254	475	1668752	4596	1570	26201	1003
MAG255	74	1360542	30719	9102	125289	1032
MAG256	90	1452400	25720	8097	64965	1002
MAG257	91	3364464	69567	20430	202099	1321
MAG258	95	1773070	34428	10946	141784	1007
MAG259	99	2653138	58962	13319	269812	1015
MAG260	158	1941767	23484	5144	66567	1002
MAG261	54	1941917	77916	17347	174434	1031
MAG262	175	1454734	10441	4050	44418	1008
MAG263	172	1883934	15608	5174	59151	1007
MAG264	152	2462940	27567	8074	74048	1047
MAG265	27	1744232	87906	43764	143528	1091
MAG266	78	2260862	49871	18119	148658	1517
MAG267	82	1741111	40594	10843	119990	1125
MAG268	182	2009606	17463	4774	58031	1535
MAG269	143	2135208	21127	6962	92752	1095
MAG270	88	1690019	38158	8423	161463	1055
MAG271	323	2568034	11626	3418	46568	1010
MAG272	32	1808828	76716	31916	176750	1263
MAG273	227	2990643	23076	5833	78164	1028
MAG274	122	1866220	28135	5879	90895	1000
MAG275	171	1915425	15028	5039	81732	1073
MAG276	83	1659273	29171	10705	73496	1271
MAG277	92	1941855	35541	13025	114388	1004
MAG278	165	2356869	30010	5605	112115	1010
MAG279	246	1726098	9859	3205	52266	1006
MAG280	78	1890591	56256	11499	140293	1309
MAG281	92	2275042	65867	10974	136924	1003
MAG282	15	1034133	78647	41654	195743	5972
MAG283	54	1569281	42022	15889	139687	1010
MAG284	72	2391265	89915	15580	197058	1000
MAG285	79	2314054	41571	17448	117768	1532
MAG286	82	1930737	48676	11818	148223	1006
MAG287	84	2232464	39362	16082	117955	1012
MAG288	154	2246919	30067	6504	89425	1009
MAG289	176	2187452	19125	5510	64293	1009
MAG290	127	1940456	25976	6698	95094	1054
MAG291	145	3030253	35372	9761	157806	1032
MAG292	102	1915009	38777	8218	138551	1014
MAG293	171	1494405	13814	3734	50460	1060
MAG294	65	1409401	33590	10945	106565	1142
MAG295	114	1892263	28476	7388	99784	1008
MAG296	182	1647014	13369	3920	42489	2528
MAG297	30	2379522	215638	55176	529449	1061
MAG298	177	2045151	19321	5389	75336	1008
MAG299	136	2216613	33323	7018	139791	1069
MAG300	62	2400916	104501	16521	240211	1010
MAG301	64	1330905	34012	9089	92728	1043
MAG302	197	2368353	18813	5747	48794	1001
MAG303	75	1678869	47143	10338	172658	1029
MAG304	157	1921473	20058	5716	47454	1015
MAG305	98	1324450	17971	7703	62661	1034
MAG306	82	2101099	42863	14319	127189	1280
MAG307	85	1908256	31602	11604	103531	1200
MAG308	129	1992424	22428	7820	54499	1010
MAG309	225	1886238	11375	3685	51594	1015
MAG310	38	2420820	120165	39936	210370	1010
MAG311	246	1850004	11218	4003	34853	1001
MAG312	149	1931693	22210	5353	106290	1154
MAG313	30	2197487	160096	43033	269954	1031
MAG314	84	2168308	46186	14533	133291	1021
MAG315	115	1429112	16338	5262	103442	1007
MAG316	71	1619308	47651	10326	149884	1045
MAG317	62	1653141	69037	13156	236820	1019
MAG318	159	1981220	20026	6300	122353	1034
MAG319	160	2714983	41348	6490	105666	1043
MAG320	88	1802875	39799	10596	167352	1052
MAG321	127	2144304	30529	7030	102413	1004
MAG322	68	2448278	59942	18050	194442	1087
MAG323	89	2441459	49586	16224	105001	1019
MAG324	155	1849497	25416	6384	64221	1022
MAG325	125	1880332	23401	7179	96970	1045
MAG326	186	2074316	17017	5557	60560	1011
MAG327	118	1610424	23698	6172	97325	1019
MAG328	169	1869698	16268	5465	45581	1001
MAG329	115	1919923	34214	7439	83221	1008
MAG330	118	1472653	17447	5098	61128	1067
MAG331	72	1977015	44154	13533	133884	1158
MAG332	134	1550023	18206	5643	50827	1006
MAG333	160	2607863	27774	8154	86617	1196
MAG334	342	1941181	9227	2650	32822	1001
MAG335	48	2025822	92859	22675	212168	1005
MAG336	83	1627967	37456	9827	116378	1072
MAG337	214	2440339	21720	5764	77382	1003
MAG338	74	2015796	56518	13639	183816	1003
MAG339	134	1696682	18986	5934	53040	1009
MAG340	85	1686653	32593	9787	90591	1195
MAG341	132	2536190	32276	9107	87757	1059
MAG342	100	1818077	25352	9451	125120	1040
MAG343	170	1721124	13459	4806	59736	1042
MAG344	98	1876790	40449	10411	207640	1023
MAG345	38	1869420	86313	23817	135643	1022
MAG346	96	2034017	38208	11783	108312	1078
MAG347	98	1634151	28167	7143	128466	1341
MAG348	179	1937019	14961	4716	92424	1038
MAG349	80	2394309	65983	12712	161878	1081
MAG350	123	1323440	14080	4943	83312	1118
MAG351	22	1583811	192301	34501	241103	2229
MAG352	61	1902224	60513	14723	94098	1026
MAG353	68	1671947	45392	13654	121794	1038
MAG354	135	2248197	30636	7307	149606	1094
MAG355	197	1843074	16257	4128	48364	1000
MAG356	86	1961455	38272	10848	95645	1176
MAG357	82	1926882	46625	13365	158727	1006
MAG358	205	2020017	14940	4522	43291	1081
MAG359	92	1658381	32721	8136	98369	1359
MAG360	160	2472171	20584	7205	87497	1414
MAG361	178	2471030	27137	4995	124884	1018
MAG362	45	2023462	75164	27552	275293	1083
MAG363	30	2398276	183838	46505	303601	1240
MAG364	67	1293079	30760	8719	77470	1024
MAG365	130	2890687	69798	8386	243992	1014
MAG366	178	2213270	19386	5353	56467	1064
MAG367	88	1474114	30986	10824	179504	1008
MAG368	131	1839964	22893	5648	199779	1037
MAG369	151	2181575	26835	6110	78416	1010
MAG370	155	1945905	19458	5976	63508	1008
MAG371	349	2587199	10023	3555	35333	1013
MAG372	123	1580202	18969	6100	89063	1010
MAG373	160	1472889	12295	4709	39726	1178
MAG374	264	2462994	14298	4047	69397	1010
MAG375	87	1512706	33595	9249	80123	1007
MAG376	137	2421857	31919	9910	105380	1008
MAG377	123	1738540	18979	6339	153771	1119
MAG378	126	2592779	31372	10943	118756	1137
MAG379	179	1891395	16431	4909	97561	1019
MAG380	91	2318305	46566	12845	135585	1293
MAG381	142	1861374	19477	5646	99432	1022
MAG382	57	1447487	37634	11595	110500	2197
MAG383	176	2258545	22012	5735	75883	1043
MAG384	51	1722332	55003	17288	151819	1010
MAG385	46	1492915	43072	16052	161065	2751
MAG386	162	2092167	21351	5831	76873	1028
MAG387	113	1465160	17579	7126	48419	1025
MAG388	207	2392260	18830	4630	73608	1041
MAG389	93	1992679	35560	9635	153475	1048
MAG390	207	2479893	20288	5103	72795	1006
MAG391	71	1586337	68785	13533	227850	1008
MAG392	290	2319878	11831	3779	53646	1003
MAG393	192	1856328	15363	4204	57202	1000
MAG394	79	1592960	31452	11269	92912	1003
MAG395	84	2453697	63683	15856	196565	1041
MAG396	71	1881549	42804	12983	143404	1154
MAG397	112	2554282	42163	10236	113726	1181
MAG398	164	3021220	32037	8999	172107	1045
MAG399	123	2020231	27427	7452	100480	1007
MAG400	132	1632923	26710	6966	104675	1006
MAG401	99	1497718	29163	6264	96714	1102
MAG402	115	2252559	32210	10786	84434	1076
MAG403	39	2170410	133307	40667	195366	1031
MAG404	134	2764371	43798	9842	188937	1016
MAG405	154	2713451	56976	6947	133491	1003
MAG406	104	1898378	46874	7082	119023	1031
MAG407	196	2178427	21001	4397	81681	1000
MAG408	119	2336785	36091	10163	131925	1005
MAG409	84	2088305	43870	13312	222849	1008
MAG410	180	2443402	20726	6566	94891	1016
MAG411	54	2354039	118539	22892	353479	1038
MAG412	155	2133937	20198	6655	90318	1023
MAG413	63	1908963	55631	18536	180259	1007
MAG414	164	2472034	20905	7683	55470	1236
MAG415	95	1962535	37225	13983	98358	1000
MAG416	195	1664025	13186	4205	53096	1014
MAG417	51	1998193	70446	16606	176142	1038
MAG418	65	2038915	47665	21244	161505	2965
MAG419	88	2382360	45681	14575	133695	1199
MAG420	137	1489025	15049	4860	54644	1038
MAG421	131	2398700	34645	9536	161089	1002
MAG422	120	1875457	26681	7207	114344	1006
MAG423	104	2250106	46401	9937	147815	1018
MAG424	172	1830838	16663	5025	109187	1005
MAG425	108	2186391	32326	10307	160794	1065
MAG426	117	2036997	32004	7825	85363	1049
MAG427	102	2024386	30824	9286	69973	1036
MAG428	191	2182706	22571	5528	79238	1021
MAG429	311	2335667	10133	3717	33514	1007
MAG430	171	2223408	20574	6275	71482	1003
MAG431	63	1621015	55514	13396	188225	1084
MAG432	113	1906997	39462	5290	119562	1006
MAG433	132	2260018	33057	7339	79425	1007
MAG434	153	1916985	23823	6075	84167	1008
MAG435	152	1897292	22937	6705	74038	1001
MAG436	143	1954842	25014	6536	68143	1010
MAG437	107	1920713	28867	8525	104466	1025
MAG438	64	2091263	75942	20992	313744	1005
MAG439	81	2535794	75385	16121	353970	1027
MAG440	159	2847613	27703	9261	125837	1137
MAG441	156	2529422	29585	8967	80851	1002
MAG442	80	1441989	28920	9683	145839	1020
MAG443	60	1637662	45588	15747	133864	1005
MAG444	183	1607604	20729	3921	67545	1006
MAG445	112	2049757	39144	10710	108833	1017
MAG446	127	1559274	20287	5774	63101	1004
MAG447	83	1471291	25921	8189	122474	1071
MAG448	136	2561398	47613	11196	192903	1001
MAG449	143	2038912	26091	5397	101152	1010
MAG450	134	2029968	25449	8480	58917	1052
MAG451	250	3332659	26787	5171	132187	1004
MAG452	109	1435599	21947	6216	55202	1183
MAG453	91	1654409	33371	8768	86417	1003
MAG454	148	3015660	40482	9606	178830	1008
MAG455	65	2049425	68640	15257	187335	1065
MAG456	85	1776204	37799	9912	153362	1029
MAG457	49	1902060	67956	23305	165829	1044
MAG458	114	1743746	23392	7972	146169	1010
MAG459	49	1659268	60521	20703	136189	1187
MAG460	148	2102195	40034	10401	96597	1001
MAG461	50	1309363	45072	16110	142452	1066
MAG462	173	2545675	40196	6004	100455	1004
MAG463	47	1548878	81153	25284	193584	1016
MAG464	96	1979665	44955	9226	146716	1084
MAG465	38	2014910	124892	30026	237809	1045
MAG466	253	1905282	19532	2757	75803	1004
MAG467	112	1354332	17968	4958	69026	1039
MAG468	100	2563299	35808	13753	152756	1211
MAG469	112	1647278	24710	6665	75366	1053
MAG470	130	2464961	43492	7742	144360	1002
MAG471	71	2297307	55154	21925	146105	1096
MAG472	96	2274925	52353	13340	147474	1010
MAG473	81	1641908	31039	10657	89955	1052
MAG474	46	1438876	43950	15834	138903	1052
MAG475	168	2490455	25075	6632	62616	1030
MAG476	25	1721624	107045	34641	234873	1184
MAG477	458	2967989	16822	1993	124195	1003
MAG478	219	2251654	14314	4942	79340	1003
MAG479	88	2147068	34677	16525	119111	1003
MAG480	186	2269553	22418	5294	105537	1011
MAG481	48	2215533	86969	31810	158814	1110
MAG482	89	1693640	34581	8253	105756	1039
MAG483	40	1284366	67816	14378	133777	1047
MAG484	175	2129998	20414	5986	67065	1013
MAG485	105	2312146	43906	10267	153199	1052
MAG486	91	1864448	42260	11119	152004	1004
MAG487	69	1906771	53242	18209	181383	1019
MAG488	144	1769350	20323	5457	68614	1047
MAG489	144	1188272	11108	3549	47842	2284
MAG490	149	1830205	24545	4670	91877	1075
MAG491	99	1633544	25228	8308	101518	1008
MAG492	193	2995902	35643	5911	208508	1039
MAG493	193	2791260	28076	6242	137143	1000
MAG494	136	2473272	27157	9777	79221	1041
MAG495	85	2244960	53403	13003	134270	1000
MAG496	150	2459323	29663	7638	77221	1003
MAG497	216	2427173	30431	4454	71214	1000
MAG498	64	1522214	36335	13541	166293	1005
MAG499	91	2533279	50183	13674	128019	1046
MAG500	83	2218097	51650	13007	169354	1118
MAG501	119	1698882	28631	5948	73749	1011
MAG502	118	2059293	34635	8491	127903	1087
MAG503	130	2282934	32665	8421	92046	1045
MAG504	37	2127833	105988	44662	196925	1031
MAG505	138	2327862	33584	6439	150839	1008
MAG506	204	2571012	21983	5172	71767	1012
MAG507	136	1577434	15910	5004	52545	1328
MAG508	109	1836831	23387	8150	74125	1109
MAG509	187	1940805	16129	4969	55485	1061
MAG510	31	1986721	117175	32427	331700	1015
MAG511	124	2059525	27521	8742	81843	1027
MAG512	161	1864592	20648	5620	76202	1003
MAG513	43	1526749	71042	18410	228042	1008
MAG514	253	3098644	20413	5447	69095	1004
MAG515	65	1298932	33644	9107	80567	1180
MAG516	233	2227861	13023	4669	31565	1358
MAG517	69	1511214	47735	12379	93809	1058
MAG518	32	2066708	126845	50821	225753	1275
MAG519	20	2470350	177601	77775	661145	1065
MAG520	132	2883735	54133	7934	193775	1053
MAG521	47	1502005	75421	18966	158591	1006
MAG522	54	1947888	67587	17777	236588	1036
MAG523	78	2049351	53231	15251	179269	1047
MAG524	83	1666900	33843	7996	114011	1016
MAG525	139	2174196	28566	7062	75416	1005
MAG526	107	2555577	40847	12950	129978	1019
MAG527	163	2602095	26928	7082	89309	1109
MAG528	119	1890779	27490	7058	106957	1074
MAG529	173	2105944	23959	4983	56454	1010
MAG530	119	1900247	24075	6726	104297	1102
MAG531	27	2326894	120558	55464	299624	1460
MAG532	190	2055898	20517	4511	91376	1012
MAG533	46	2700906	83675	28460	169650	1602
MAG534	83	1395933	28484	7548	87125	1026
MAG535	75	1307654	32825	6699	98845	1019
MAG536	149	2003662	18361	6549	138758	1085
MAG537	128	2226485	35983	8979	92825	1071
MAG538	56	1677347	52278	18857	143984	1002
MAG539	155	2105413	19826	7794	72337	1007
MAG540	145	1523873	15998	5267	45701	1002
MAG541	22	1846610	135229	45050	302449	7705
MAG542	72	1936485	65843	11313	189435	1078
MAG543	55	2570899	84023	27916	277381	1110
MAG544	149	2308874	25037	6526	145721	1020
MAG545	178	2294321	18437	5916	73975	1014
MAG546	124	2137581	25906	8629	144906	1010
MAG547	46	2069087	96729	18551	198063	1052
MAG548	119	1795095	34087	5699	80232	1042
MAG549	99	1676958	27925	8228	60645	1108
MAG550	55	1937415	75570	15361	249200	1065
MAG551	144	2168955	35837	6246	188590	1053
MAG552	104	1746691	35890	7812	126150	1029
MAG553	124	1927115	28102	5928	98855	1002
MAG554	177	2030839	15594	5517	50648	1281
MAG555	123	2228322	35971	8140	119226	1061
MAG556	116	2977361	63697	11679	207366	1002
MAG557	125	1489823	19673	6344	84879	1012
MAG558	103	1868486	25431	9175	78584	1078
MAG559	80	1535918	30538	9709	100197	1049
MAG560	118	2186510	25794	10130	75074	1238
MAG561	121	1557202	21832	5830	90680	1019
MAG562	84	1493628	31661	11571	140082	1006
MAG563	173	1850366	15179	5326	46534	1000
MAG564	212	1976492	14104	4470	77361	1003
MAG565	108	1776128	23945	8199	91269	1031
MAG566	157	2224506	29467	5184	143568	1014
MAG567	47	808935	43006	9025	85835	1115
MAG568	106	1451992	18749	5712	76153	1654
MAG569	65	1996310	47376	17006	120373	1023
MAG570	99	1243837	17988	6362	52553	1119
MAG571	50	1638965	75872	18020	214158	1025
MAG572	72	3420177	81624	24098	160501	3104
MAG573	63	2428396	94185	23066	172701	1045
MAG574	133	2529470	31195	9922	106859	1004
MAG575	60	1532383	52672	11222	138920	1292
MAG576	108	2038345	29283	9015	82411	1020
MAG577	63	1712227	43089	16213	129892	1003
MAG578	204	1810950	13257	4322	44086	1002
MAG579	111	1694146	22827	6852	116206	1016
MAG580	123	2642709	42948	12493	121821	1001
MAG581	89	1948009	38244	10932	96122	1114
MAG582	101	1868673	27612	9635	77598	1005
MAG583	29	2058841	185605	40427	252289	1252
MAG584	89	2005183	40640	11774	144178	1045
MAG585	49	2306964	72041	26077	248185	1113
MAG586	132	2143983	31808	7547	109739	1005
MAG587	62	1663473	66725	16640	129882	1015
MAG588	68	1671668	48486	10701	157223	1161
MAG589	30	2128169	110729	38558	291813	1514
MAG590	32	1273418	59084	17813	136882	1522
MAG591	108	1777420	27783	8583	127336	1039
MAG592	21	1404193	123515	40735	336258	3864
MAG593	115	2119845	36933	7873	118984	1048
MAG594	136	1944869	21825	7295	146272	1000
MAG595	57	1425323	40912	14840	88307	1187
MAG596	35	700178	27526	9102	117228	1068
MAG597	88	1558359	30816	8052	90321	1837
MAG598	83	1455082	35868	6694	82452	1089
MAG599	161	2592969	27745	8029	80731	1034
MAG600	190	4113824	39714	9932	222572	1077
MAG601	77	2023631	49407	14286	229665	1005
MAG602	37	1496623	70443	20296	144022	1073
MAG603	105	1932832	31446	9599	82598	1005
MAG604	100	2329628	43816	10398	215405	1004
MAG605	200	1914270	25731	4756	77101	1001
MAG606	88	2020354	41169	12334	128802	1012
MAG607	148	1681888	18692	5346	57442	1029
MAG608	211	1969443	13814	4309	57830	1002
MAG609	56	2526629	76385	24640	276770	1004
MAG610	209	1465454	14662	3093	39999	1001
MAG611	63	1725715	39847	17052	120356	1102
MAG612	36	1589047	67797	23812	226104	1593
MAG613	56	2154364	68447	21932	168238	1085
MAG614	141	1982129	23872	7260	79005	1026
MAG615	115	1957437	49819	10047	154296	1000
MAG616	59	3059050	118611	30509	172263	1011
MAG617	52	2054980	67709	22982	191531	1096
MAG618	99	1760706	39464	9527	139290	1001
MAG619	112	1962193	28802	8599	130173	1059
MAG620	71	2350550	58245	18971	100087	1067
MAG621	52	2214275	63135	21746	191398	1001
MAG622	72	1083616	21901	7137	102721	1018
MAG623	91	2459095	54586	13996	134079	1037
MAG624	58	1261681	41102	9890	71386	2553
MAG625	65	1981403	62147	23423	130348	1024
MAG626	139	2057254	24675	6799	94308	1024
MAG627	63	2178944	134070	26700	198390	1004
MAG628	176	2635710	26986	7473	92188	1010
MAG629	61	2355510	178081	18498	380972	1003
MAG630	52	1871999	76053	17800	181039	1168
MAG631	48	1865717	88741	20679	186017	1125
MAG632	239	2864677	18386	6047	95073	1010
MAG633	109	1945618	45788	8476	93289	1027
MAG634	234	2190098	13570	4432	54172	1040
MAG635	35	1994080	148088	36211	203088	1004
MAG636	40	2766215	125158	32015	499167	1041
MAG637	128	3058731	49537	9912	234697	1032
MAG638	86	2165724	45252	16200	140527	1013
MAG639	73	2305410	80349	14885	277153	1073
MAG640	46	920304	30240	10593	78155	3022
MAG641	121	1893236	29911	8050	70872	1028
MAG642	92	1825493	33172	10192	99433	1044
MAG643	88	2382032	54519	18570	141778	1000
MAG644	100	2316154	43181	12752	151075	1008
MAG645	94	2049606	54406	10155	165301	1013
MAG646	111	2232565	31687	12021	108841	1006
MAG647	94	2427473	51901	11112	283101	1047
MAG648	51	1443813	42392	14603	163561	1038
MAG649	190	2220760	20468	4665	67150	1004
MAG650	263	2225038	13210	4183	49458	1010
MAG651	37	1672169	68597	22952	193029	3402
MAG652	108	1848059	22803	8285	92606	1000
MAG653	23	1323043	111570	39955	150552	1142
MAG654	59	1687061	51715	15519	171329	1013
MAG655	95	1523194	36197	6825	89946	1004
MAG656	142	1685197	26454	5214	77136	1000
MAG657	142	2484097	32302	8331	90647	1001
MAG658	85	1675070	41239	11883	125718	1013
MAG659	246	2210351	17162	4634	85084	1008
MAG660	148	1935037	20650	6903	76906	1018
MAG661	97	1848466	28228	9285	171342	1007
MAG662	43	1531235	72483	17245	98632	1046
MAG663	151	2301872	24107	7777	74918	1009
MAG664	136	1693328	20071	6151	75803	1040
MAG665	305	1991863	10105	3139	66898	1001
MAG666	194	1914622	14014	4126	56271	1073
MAG667	75	2046575	55132	13871	153068	1010
MAG668	153	1781990	21349	5003	52412	1020
MAG669	106	1614427	23195	8629	54219	1004
MAG670	189	2404581	24210	5753	72059	1018
MAG671	193	2319300	17816	5873	55345	1017
MAG672	115	2764437	61179	10812	155172	1000
MAG673	148	2472970	27765	9166	104503	1016
MAG674	171	2277218	24850	7300	89441	1002
MAG675	27	1555635	110969	29607	338228	1153
MAG676	104	1838617	37874	7816	92126	1037
MAG677	143	1830084	16581	6575	83609	1011
MAG678	212	2374693	15777	5557	58241	1001
MAG679	122	3115646	41669	13215	144000	1021
MAG680	68	1248072	29506	8843	79160	1089
MAG681	110	1032829	12391	4751	39188	1017
MAG682	87	1987117	41912	10238	94539	1713
MAG683	66	1622112	52571	16178	131485	1029
MAG684	174	2177881	19166	6082	83545	1020
MAG685	61	2164479	82715	16197	156421	1009
MAG686	137	2071378	22452	8498	56330	1069
MAG687	114	1807471	31397	7601	105791	1026
MAG688	42	1249791	46172	16552	180142	1070
MAG689	31	2133516	138349	44139	469885	1019
MAG690	146	2490155	37502	8102	138855	1006
MAG691	117	1479462	19506	6100	71573	1031
MAG692	54	749536	18859	6135	83390	1307
MAG693	578	1834503	4531	1388	22320	1000
MAG694	201	2289503	16153	7311	50520	1002
MAG695	155	1890265	21091	5919	47580	1009
MAG696	139	2030193	30705	7851	82125	1026
MAG697	34	1596168	74145	28360	192968	1067
MAG698	33	1520900	77841	32970	203019	1083
MAG699	84	1808264	33260	12540	107575	1003
MAG700	152	2177427	24661	6955	153829	1012
MAG701	98	2075196	41546	11117	120529	1029
MAG702	83	1630963	44429	7847	234052	1123
MAG703	177	1833669	20077	5405	62269	1009
MAG704	109	1229654	16848	5316	42631	1375
MAG705	5	932552	326518	216146	341335	1555
MAG706	123	2978411	52510	14686	145131	1044
MAG707	165	1799142	16052	5276	52867	1002
MAG708	123	2428161	41595	12040	182009	1014
MAG709	182	1944433	18055	5322	60478	1004
MAG710	130	1454543	17049	5206	71422	1011
MAG711	57	2648313	86644	24091	302201	1003
MAG712	184	2140369	17345	5940	61369	1073
MAG713	114	1694230	22952	6843	77094	1008
MAG714	86	2126954	43333	10794	127608	1280
MAG715	250	2395474	17930	4820	83401	1021
MAG716	70	1565526	51522	10979	160511	1002
MAG717	34	2710473	155816	39574	260057	1086
MAG718	135	2138979	29442	6981	130748	1176
MAG719	191	1559297	10713	4433	56808	1011
MAG720	144	2912505	46015	9511	203536	1005
MAG721	48	2018487	77588	27744	200221	1050
MAG722	332	3263636	13991	4704	52831	1012
MAG723	49	1966027	70096	27044	130685	1106
MAG724	125	1537617	18960	6030	60108	1071
MAG725	42	1862557	85218	26745	156001	1207
MAG726	27	2366277	146827	47848	310043	1003
MAG727	158	1448396	14125	3684	38362	1012
MAG728	47	1596810	78949	15489	282020	1036
MAG729	145	2249101	32700	8633	155288	1002
MAG730	128	1602783	21176	5094	75103	1040
MAG731	75	2182094	64822	16650	306351	1088
MAG732	46	1845794	61265	25102	146972	1038
MAG733	95	1419802	25984	6341	146151	1064
MAG734	168	2159335	19127	6420	62274	1004
MAG735	273	1766650	8535	3105	39037	1005
MAG736	89	2204497	48990	9963	140959	1076
MAG737	78	1578490	39797	8873	154224	1108
MAG738	176	2290498	25987	5059	127934	1020
MAG739	281	2617189	13948	3993	46559	1017
MAG740	43	2038697	98750	26725	258053	1119
MAG741	104	2485768	38257	10865	222504	1009
MAG742	213	1999040	13118	4288	51731	1021
MAG743	124	1152530	11463	4602	44630	1022
MAG744	192	2010515	14888	5035	45024	1029
MAG745	171	3585076	61351	8077	289761	1007
MAG746	170	2868790	47479	9485	142020	1002
MAG747	185	1672751	11864	4271	77532	1094
MAG748	193	1803067	13084	4473	54738	1044
MAG749	88	1387820	21939	8222	90742	1298
MAG750	72	2077633	59414	14110	189144	1165
MAG751	80	2442898	73332	21906	163670	1000
MAG752	469	2166878	7911	1788	34872	1003
MAG753	158	1565352	13540	4667	45661	1063
MAG754	102	2417063	64744	13938	222435	1010
MAG755	269	1865278	10753	3385	38573	1002
MAG756	97	1733987	26899	7947	121745	1181
MAG757	82	1327973	30149	6542	118780	1123
MAG758	128	1528564	18363	5008	74247	1258
MAG759	32	1800175	77631	39485	154905	1091
MAG760	117	1481575	18458	6208	80716	1008
MAG761	99	774410	9929	3656	33550	2434
MAG762	135	2443471	45245	6263	159818	1003
MAG763	131	4166351	65418	19233	245632	1015
MAG764	120	1825228	25289	6956	91791	1001
MAG765	192	1879109	14032	4337	91966	1000
MAG766	115	1813113	28160	6876	97908	1008
MAG767	191	1646640	11652	4502	38698	1193
MAG768	259	1549222	9134	2918	47834	1001
MAG769	126	2020055	23665	8427	69034	1044
MAG770	208	1637071	12238	3519	44341	1025
MAG771	31	1463984	101114	28878	276260	1287
MAG772	229	2298508	15389	4377	81404	1013
MAG773	125	2237913	26634	10675	77044	1001
MAG774	137	3059136	43707	10615	167765	1012
MAG775	218	2084650	18149	4396	76230	1006
MAG776	83	2280502	46942	13514	144745	1084
MAG777	288	1890258	9235	3412	34893	1003
MAG778	54	2485288	119301	26937	243605	1045
MAG779	185	2529778	24807	6765	93672	1000
MAG780	239	2938735	25584	5114	103578	1015
MAG781	234	2943177	21100	5236	106633	1007
MAG782	159	1839629	21294	4922	167831	1035
MAG783	189	2313701	19984	5225	55638	1066
MAG784	98	1599057	29837	6581	82153	1027
MAG785	147	1399288	14472	4035	54628	1165
MAG786	163	1307290	11247	3929	40415	1009
MAG787	50	2273446	93609	26970	198814	1017
MAG788	238	2425652	15011	4285	83758	1137
MAG789	47	1721866	89911	16732	176419	1028
MAG790	141	1876310	17740	6469	73579	1008
MAG791	156	2866912	39895	9615	205200	1004
MAG792	102	1806886	25720	9609	84610	1021
MAG793	51	1652924	52309	22108	155054	1012
MAG794	42	2209156	126542	45860	227018	1011
MAG795	121	1348008	17057	5977	49574	1023
MAG796	121	1880103	25197	6782	95620	1017
MAG797	78	1742286	42427	11479	76655	1058
MAG798	25	1354635	91819	34058	187033	1134
MAG799	119	1862123	47420	7106	128648	1008
MAG800	32	820064	48501	12422	124484	1301
MAG801	191	1785227	13485	4363	54724	1028
MAG802	162	1763180	14235	5003	62637	1078
MAG803	111	1937788	31051	8904	115476	1048
MAG804	32	1515044	139991	28146	182047	1060
MAG805	35	1501152	79924	19853	203681	1027
MAG806	133	1865225	27625	7264	60929	1000
MAG807	99	1821779	41064	7365	127202	1058
MAG808	170	1404784	15558	3884	74277	1011
MAG809	137	1874087	24126	6334	115710	1004
MAG810	40	2109045	101260	32009	284418	1009
MAG811	164	1506896	16258	4036	83917	1015
MAG812	94	1492997	27157	7197	92902	1060
MAG813	175	2293879	17062	6701	79999	1001
MAG814	114	920578	11181	3920	36361	1167
MAG815	107	2253339	39074	11714	168890	1001
MAG816	175	2184550	19153	5737	70762	1014
MAG817	85	1583997	40288	9463	105399	1010
MAG818	224	1923437	12009	4374	33091	1004
MAG819	157	2526939	25636	6971	82014	1020
MAG820	331	2501276	11405	3514	56794	1005
MAG821	209	1658492	9689	3903	36978	1094
MAG822	31	1482810	80132	20521	215836	1002
MAG823	131	1850979	22818	5899	73989	1010
MAG824	156	2578064	29521	6150	100843	1009
MAG825	29	1511277	113792	34576	230221	1017
MAG826	106	1056426	15359	4437	43386	1520
MAG827	50	1322856	49481	11992	170754	1077
MAG828	134	2134551	26760	7641	101095	1003
MAG829	155	2158551	22122	6138	78510	1058
MAG830	13	1425423	171247	54412	340944	11841
MAG831	52	1843857	92443	20863	234584	1025
MAG832	101	1633839	32182	8238	126086	1049
MAG833	84	1314603	22822	8241	73349	1409
MAG834	96	1829180	34506	9791	129769	1005
MAG835	124	1538172	19436	5416	87241	1069
MAG836	98	1471643	28918	7620	78777	1039
MAG837	151	1687037	19833	5112	74906	1002
MAG838	58	1454761	55723	12135	225128	1423
MAG839	162	2458242	24808	8375	99492	1027
MAG840	73	1526819	39899	10688	96508	1006
MAG841	90	2347816	41638	16673	148958	1011
MAG842	134	2181231	41407	6662	145288	1052
MAG843	30	1809992	91132	41058	233845	1056
MAG844	132	1774312	23263	5956	117105	1009
MAG845	98	2083604	37034	9087	231579	1067
MAG846	185	1725194	14220	4025	48446	1095
MAG847	103	1793453	31571	6892	91285	2594
MAG848	93	1459734	22206	8261	97000	1030
MAG849	105	2399557	39397	14320	141585	1020
MAG850	187	2078913	19299	5068	109104	1011
MAG851	57	1299997	35065	10862	128968	1016
MAG852	66	2132616	67244	23867	161698	1049
MAG853	33	1638955	93860	28932	190797	1204
MAG854	79	1877107	39646	11440	102520	1073
MAG855	100	1994666	36770	7108	160789	1063
MAG856	122	1901194	24335	7208	70589	1029
MAG857	159	2666071	34658	7995	102843	1000
MAG858	89	2294045	48003	11533	160232	1076
MAG859	399	3800794	16907	4389	74420	1000
MAG860	98	2434732	50902	13242	192622	1014
MAG861	123	2584207	34006	9904	90541	1053
MAG862	78	1961486	53928	14927	127084	1009
MAG863	21	1017395	78847	37047	141569	1691
MAG864	152	2308556	29774	7842	110612	1008
MAG865	157	2060949	19211	5972	76040	1003
MAG866	134	1701167	19641	6286	51566	1016
MAG867	109	1977442	32122	8580	125351	1000
MAG868	105	1750892	29846	7334	156763	1018
MAG869	79	1492966	24602	10892	71718	1264
MAG870	107	1924824	40374	7971	95918	1037
MAG871	94	1543591	24625	8633	59922	1130
MAG872	115	1841817	26785	7269	114775	1017
MAG873	129	1494029	17181	5375	52571	1228
MAG874	76	3167443	69048	23540	164453	1023
MAG875	79	2217489	49602	15971	146687	1217
MAG876	141	1918684	20481	6229	100066	1026
MAG877	103	1734452	24650	8245	132939	1041
MAG878	255	2047755	12402	4051	47447	1005
MAG879	71	1676925	51280	17856	161340	1005
MAG880	37	1778948	102164	26998	174265	1057
MAG881	58	1236643	32511	9516	83895	1218
MAG882	163	1806494	15508	4995	57938	1074
MAG883	102	1587792	25175	6989	113672	1396
MAG884	80	1590044	42655	9648	131923	1003
MAG885	103	2600582	57406	17121	141622	1004
MAG886	128	1373353	16846	4441	65539	1094
MAG887	112	2074344	35240	9856	78284	1020
MAG888	144	2241127	36391	7502	130585	1001
MAG889	118	2335909	35532	11781	117470	1003
MAG890	84	2282957	38506	15454	121445	1061
MAG891	71	2275761	73152	13722	204819	1067
MAG892	63	1500757	65365	10551	125788	1002
MAG893	191	1895495	16459	4012	110432	1027
MAG894	266	2415003	15869	3985	55183	1000
MAG895	196	2115526	19225	4289	86246	1018
MAG896	102	1501246	32575	6419	120168	1051
MAG897	68	1537237	43976	9637	151292	1009
MAG898	86	2587117	59274	21461	178476	1006
MAG899	142	1697062	24040	4841	89146	1027
MAG900	62	1740893	62319	15363	154821	1042
MAG901	103	1156931	17088	4831	49467	1465
MAG902	41	2014689	112390	39410	300149	1011
MAG903	175	2457910	27543	7006	76938	1008
MAG904	98	1995172	42702	9947	133361	1008
MAG905	38	2512029	110018	31967	321715	1006
MAG906	124	1572645	23174	5223	87459	1011
MAG907	102	1685349	26805	7129	80271	1176
MAG908	28	1753023	93006	34432	202639	1030
MAG909	155	2848703	51912	7283	196009	1017
MAG910	129	2523191	31708	9877	92812	1001
MAG911	110	2543802	47250	12139	174742	1028
MAG912	19	1473232	200875	50821	351935	1105
MAG913	109	2764250	44025	12423	109262	1232
MAG914	212	2180214	15916	4657	58629	1011
MAG915	100	1973427	44354	8894	111637	1010
MAG916	49	2227674	153430	40011	196061	1024
MAG917	121	1589517	26361	6018	82239	1001
MAG918	43	1321305	69539	11840	175732	1659
MAG919	158	1765553	18605	4865	69201	1082
MAG920	113	1787775	25600	7857	96382	1000
MAG921	140	1338145	14902	4516	67565	1034
MAG922	251	2236880	13455	3830	49508	1008
MAG923	73	1222823	37572	8323	82715	1064
MAG924	35	1767770	100444	28618	260045	1181
MAG925	93	1945358	54023	9576	136782	1033
MAG926	162	1774067	18113	5772	60703	1009
MAG927	90	1790954	35870	8875	110748	1012
MAG928	60	2154134	93152	17209	264257	1178
MAG929	64	1806753	56763	19463	117855	1047
MAG930	131	2382401	33226	8493	134985	1008
MAG931	97	1926363	39622	7779	125714	1161
MAG932	198	1885095	12493	4713	49057	1133
MAG933	97	1871043	32824	8155	152135	1220
MAG934	139	1969718	30557	5716	155992	1000
MAG935	153	1211485	10258	4020	37017	1276
MAG936	123	2290293	40163	7225	123077	1010
MAG937	86	1667295	28717	10338	80837	1299
MAG938	70	1980388	62944	18075	147230	1175
MAG939	178	1879995	15770	4857	58823	1004
MAG940	150	2235754	27443	6431	112988	1000
MAG941	131	2147741	41202	6367	202936	1019
MAG942	133	2169987	26249	7457	80896	1002
MAG943	119	2346004	32054	10290	108258	1031
MAG944	138	1891205	23335	5439	163938	1031
MAG945	161	1661595	14608	4643	57473	1055
MAG946	196	2230182	22094	5566	77092	1002
MAG947	141	2295821	27968	7708	82939	1034
MAG948	130	1905048	24729	5885	81974	1017
MAG949	84	2135709	56354	14064	151508	1003
MAG950	59	1221251	33101	9202	79468	1189
MAG951	96	1133360	18744	5543	53925	1007
MAG952	132	3000710	38945	12879	148826	1012
MAG953	58	2073545	72989	20828	253757	1108
MAG954	171	1814889	19586	4444	59823	1041
MAG955	177	1992737	17403	5253	45005	1048
MAG956	124	2540487	38206	11582	146792	1027
MAG957	536	4861108	15608	3895	330680	1000
MAG958	116	1874435	29605	7549	91176	1019
MAG959	96	1788267	44116	7815	150823	1031
MAG960	169	2028009	22362	5283	91518	1010
MAG961	128	1061094	10840	4243	41222	1759
MAG962	150	1674261	15184	5411	47459	1052
MAG963	65	1998407	58408	15070	183686	1001
MAG964	159	1800006	17229	5288	88638	1034
MAG965	250	2652935	23649	4367	140419	1008
MAG966	178	1682043	15691	4665	46468	1005
MAG967	127	1692487	22452	5660	77407	1048
MAG968	94	1710653	33472	8608	151275	1001
MAG969	96	3128140	55656	16474	181518	1152
MAG970	58	2092599	79064	20085	269759	1025
MAG971	135	1948684	30155	6336	79100	1021
MAG972	55	1882058	66236	16883	201881	1058
MAG973	142	1305469	11582	4525	35084	1018
MAG974	59	2147633	104598	25739	306221	1004
MAG975	103	2148522	33586	11273	100233	1000
MAG976	59	1596940	36604	15025	139249	1015
MAG977	201	1927530	13326	4711	33549	1006
MAG978	127	1947419	26555	8445	101955	1004
MAG979	79	1694366	54218	12163	231389	1001
MAG980	100	3006127	72145	21605	169395	1003
MAG981	241	2260953	13953	4363	43872	1013
MAG982	123	1832522	26972	6362	96382	1003
MAG983	198	2061256	16004	4520	52704	1008
MAG984	117	2363348	31958	11196	92697	1007
MAG985	195	1893628	15423	3959	74906	1022
MAG986	82	1508600	36509	8688	99807	1014
MAG987	47	1331184	42193	13584	118703	3180
MAG988	74	2308168	59309	16931	259373	1007
MAG989	272	4110475	27023	8025	111441	1008
MAG990	77	1653653	46400	8764	213573	1053
MAG991	116	2130747	32508	9751	96646	1003
MAG992	103	2020448	33320	9863	138494	1028
MAG993	141	1960051	25156	5413	145432	1053
MAG994	155	2607052	36574	6966	105214	1013
MAG995	141	2474591	32539	8879	93048	1019
MAG996	94	1691765	31411	8437	69623	1135
MAG997	108	2167928	42920	8482	97129	1004
MAG998	91	1856056	28674	10191	94248	1039
MAG999	45	2302353	103107	29701	234426	1051
MAG1000	113	1618155	32756	6546	127047	1018
MAG1001	63	1543936	44591	13191	135306	1039
MAG1002	125	2806937	41690	11648	100881	1044
MAG1003	61	1072243	24675	9160	77371	1278
MAG1004	48	1417601	41017	12929	160949	1152
MAG1005	87	1767362	42574	11258	128278	1019
MAG1006	106	1985093	33096	9059	111795	1045
MAG1007	108	2328743	34503	10627	120572	1003
MAG1008	107	1975883	31378	8499	177296	1014
MAG1009	103	1929943	46208	6731	133206	1089
MAG1010	98	1916209	32849	9890	89267	1012
MAG1011	127	1759647	23845	5979	110542	1064
MAG1012	52	1331920	53426	13054	139500	1004
MAG1013	77	1928772	40958	12944	151633	1047
MAG1014	42	2269074	106568	33912	223494	1005
MAG1015	89	1761616	29329	10578	71522	1101
MAG1016	140	2353535	31521	7293	82302	1061
MAG1017	44	2554740	146396	35530	336162	1025
MAG1018	130	2111043	41980	5708	128064	1000
MAG1019	148	1966706	18754	7285	49116	1005
MAG1020	18	1630278	127293	48848	178856	1168
MAG1021	307	2537844	13131	3764	45956	1008
MAG1022	277	2232705	14460	4167	52093	1002
MAG1023	121	2220001	31902	9735	135549	1003
MAG1024	182	2844419	32379	5636	177739	1006
MAG1025	86	1999195	44888	11427	111820	1356
MAG1026	114	2379689	64409	8687	252065	1011
MAG1027	35	2128804	141672	42429	193618	1022
MAG1028	163	1648086	15487	5006	47963	1012
MAG1029	57	2458370	80581	23862	249691	2793
MAG1030	80	2444484	72109	17097	194558	1006
MAG1031	121	1982008	29226	7111	87363	1006
MAG1032	165	2615067	26688	7361	98237	1000
MAG1033	181	1687222	14051	4163	67716	1048
MAG1034	98	1959851	32183	7899	137101	1134
MAG1035	155	1382725	12244	4242	61179	1027
MAG1036	72	1567447	30790	13670	97142	1047
MAG1037	141	2299607	28215	7522	92086	1004
MAG1038	161	2193800	19932	6928	80083	1023
MAG1039	124	1997472	28868	8040	103958	1001
MAG1040	55	1641204	51848	13186	140351	1047
MAG1041	43	1168540	102532	8440	214417	1016
MAG1042	293	1918981	13098	2364	50189	1004
MAG1043	173	1792066	14616	4790	55010	1003
MAG1044	80	2122802	64855	14484	205319	1025
MAG1045	115	1728294	40305	6216	130789	1012
MAG1046	65	1761374	38186	17761	68969	1035
MAG1047	105	2731368	52461	17227	133351	1016
MAG1048	77	2285015	54274	17318	152329	1021
MAG1049	65	1708526	41100	14811	125826	1111
MAG1050	95	2226876	46091	12834	108151	1066
MAG1051	67	1557427	76396	11996	151002	1004
MAG1052	115	2967163	50112	11801	246771	1029
MAG1053	98	2148952	39278	8752	230952	1000
MAG1054	142	1272997	12446	4171	73788	1007
MAG1055	181	1656977	12560	4423	46632	1012
MAG1056	52	1797686	64495	15942	156384	1624
MAG1057	73	1917352	54131	12890	151467	1016
MAG1058	213	2348045	18168	4869	110092	1000
MAG1059	84	3158202	68718	21079	214213	1338
MAG1060	97	1711609	42742	5996	147589	1026
MAG1061	56	1518834	56975	13864	143991	1094
MAG1062	116	1452793	18993	6343	51949	1044
MAG1063	63	1709699	42238	15702	117494	1172
MAG1064	98	2755633	131618	10072	382160	1058
MAG1065	234	2710844	33718	4142	118971	1001
MAG1066	75	1729189	37692	10884	112277	1490
MAG1067	139	1474766	15509	4826	49110	1024
MAG1068	68	1326754	36055	7758	127912	1072
MAG1069	190	2465167	22891	6207	86977	1008
MAG1070	85	1193793	23428	6464	82138	2507
MAG1071	119	2026692	26780	7748	74682	1000
MAG1072	221	1804493	11561	3713	34009	1001
MAG1073	145	1243871	11409	4304	41691	1032
MAG1074	68	1811965	48299	12828	171557	1068
MAG1075	141	2456410	36211	7234	239110	1017
MAG1076	129	1914434	22748	7106	80008	1329
MAG1077	175	2400348	28731	7747	86443	1001
MAG1078	107	2267505	33765	10212	161379	1016
MAG1079	200	2452539	21571	6353	62307	1000
MAG1080	42	1852806	87837	24925	200583	1290
MAG1081	164	2116848	19347	6565	71513	1010
MAG1082	299	2418903	13967	3585	63181	1001
MAG1083	28	1954683	144496	41738	504475	1045
MAG1084	93	2714294	51965	17231	166580	1015
MAG1085	93	1124370	18187	5468	60952	1013
MAG1086	142	1785606	19932	5398	57149	1122
MAG1087	151	1950123	18341	5738	67300	1002
MAG1088	140	2101239	24400	7826	68201	1003
MAG1089	73	1394370	26774	8986	95623	1118
MAG1090	65	2189623	52950	19114	90290	1039
MAG1091	130	3012917	52413	16981	156637	1007
MAG1092	98	1920751	38217	8312	160980	1019
MAG1093	54	1272812	38789	11807	100904	1144
MAG1094	131	2007755	25809	8558	126409	1020
MAG1095	111	1824253	25302	8729	85484	1148
MAG1096	84	1306915	22604	8217	125987	1057
MAG1097	110	2291993	39891	10373	112651	1010
MAG1098	141	2654075	44526	11659	88484	1003
MAG1099	78	1806358	33988	13060	125763	1033
MAG1100	39	1701677	77348	20573	218227	3894
MAG1101	130	2980357	63398	14544	143695	1016
MAG1102	135	1667779	16965	6362	66914	1003
MAG1103	97	2660676	63090	14276	182638	1044
MAG1104	119	1382562	17420	5419	70504	1044
MAG1105	166	2374423	20889	6995	121588	1056
MAG1106	25	1713947	164350	32636	378552	1080
MAG1107	166	2132260	19013	7133	70963	1000
MAG1108	207	2475471	22622	5779	64459	1001
MAG1109	89	1942843	35600	12008	95622	1243
MAG1110	115	2206998	32361	12212	108153	1000
MAG1111	98	2275068	38224	12238	162865	1060
MAG1112	47	2030123	154121	39467	300225	1002
MAG1113	122	2668336	49210	11080	208241	1020
MAG1114	149	1723485	17061	5144	50039	1097
MAG1115	121	2137997	36435	6680	113303	1029
MAG1116	58	1265728	26047	12319	115660	3379
MAG1117	215	3026162	33981	5868	97495	1010
MAG1118	81	1439553	46222	8621	126188	1001
MAG1119	49	1962689	70771	22147	155001	1014
MAG1120	147	1703500	19063	5099	79298	1004
MAG1121	99	1728409	31145	7600	84891	1006
MAG1122	50	1200760	43144	11753	139735	1003
MAG1123	363	2539583	9717	3358	37310	1004
MAG1124	102	1802478	34434	9030	110270	1010
MAG1125	132	1989874	23374	7520	108586	1006
MAG1126	57	2071688	60693	23678	168078	1000
MAG1127	122	2487064	37856	14338	137453	1001
MAG1128	89	1481403	28360	8105	98238	1037
MAG1129	85	1510097	29632	8767	74876	1191
MAG1130	102	1319114	20315	5878	46273	1065
MAG1131	145	2284487	30079	8390	64562	1007
MAG1132	171	2556480	25879	6680	89299	1015
MAG1133	218	1892025	12623	3986	32477	1023
MAG1134	44	1475369	49143	22245	112233	2754
MAG1135	135	1752831	22709	5411	123127	1001
MAG1136	137	1880274	21249	6459	70326	1006
MAG1137	85	1796610	38726	9845	133069	1029
MAG1138	210	2451868	22449	4783	81260	1049
MAG1139	29	1909497	124743	59195	263150	1063
MAG1140	167	1404047	14185	4058	42093	1001
MAG1141	68	1899264	41418	14132	197921	1799
MAG1142	120	1631863	17848	7363	78809	1002
MAG1143	95	1738544	31872	8150	117067	1001
MAG1144	77	1353691	26029	8724	72943	1257
MAG1145	79	2141366	57910	11726	241209	1005
MAG1146	122	2166857	31305	9063	102462	1014
MAG1147	167	2027898	17357	5623	102182	1019
MAG1148	92	1780156	31832	9411	87246	1006
MAG1149	83	1617075	35513	9317	89366	1104
MAG1150	122	1630900	19471	5849	62081	1008
MAG1151	79	2117628	46452	18727	137239	1010
MAG1152	173	2591707	26075	6854	86398	1008
MAG1153	247	2353987	16348	4266	127716	1002
MAG1154	242	2283104	12843	4261	56587	1043
MAG1155	106	1544851	26282	7494	104930	1007
MAG1156	99	3159242	55835	21010	149445	1010
MAG1157	130	1603544	17245	6495	51539	1003
MAG1158	59	1585510	69675	10851	169072	1006
MAG1159	76	2231532	60203	17895	176491	1022
MAG1160	272	1424061	8679	2197	37414	1001
MAG1161	102	2266119	35352	11109	138943	1121
MAG1162	103	2094765	35847	9734	104872	1078
MAG1163	98	1615886	24962	8456	100742	1070
MAG1164	79	1708320	45965	13468	211838	1001
MAG1165	113	1894179	28927	6607	101391	1359
MAG1166	114	1812317	28805	6990	97863	1007
MAG1167	85	1680140	34426	9408	112753	1017
MAG1168	106	1599342	24203	6793	67455	1065
MAG1169	82	2556575	61206	16638	169747	1012
MAG1170	60	1621563	44068	12917	180005	1014
MAG1171	120	2104534	32038	8673	103855	1033
MAG1172	115	1519790	24880	5316	90715	1009
MAG1173	124	2655678	34951	11988	211588	1001
MAG1174	81	1655044	36450	8695	110191	1023
MAG1175	194	1565813	10869	3816	38081	1095
MAG1176	162	1334835	11635	3866	53121	1128
MAG1177	123	1540873	19104	5467	87672	1044
MAG1178	55	1569023	60863	14761	134710	1099
MAG1179	44	1915964	70444	19237	191222	1045
MAG1180	127	1665950	20708	6846	90395	1040
MAG1181	117	1908355	22809	8559	63486	2309
MAG1182	141	1812897	21990	6195	138175	1030
MAG1183	134	2826010	44902	9304	175153	1053
MAG1184	135	2422941	35298	8226	120952	1021
MAG1185	129	2552669	40207	10778	99028	1005
MAG1186	160	2381238	23416	7156	57197	1155
MAG1187	75	1483512	39099	11043	76245	1002
MAG1188	67	2203925	57414	16161	256716	1065
MAG1189	103	1708040	27502	8735	83725	1003
MAG1190	98	1646083	27632	9852	71961	1065
MAG1191	73	1891533	37542	13604	89634	1117
MAG1192	52	1839848	83925	25915	229093	1002
MAG1193	158	2074738	21181	5949	86510	1071
MAG1194	142	1864084	21559	5693	53544	1237
MAG1195	78	1309716	28811	7994	96334	1002
MAG1196	60	2108862	65314	20638	196288	1060
MAG1197	243	1790656	13385	3218	45843	1004
MAG1198	95	1842068	36760	9333	190382	1270
MAG1199	147	1863372	19468	6014	95968	1001
MAG1200	115	1759538	30025	7581	84559	1003
MAG1201	90	1510803	30056	6543	74136	1036
MAG1202	100	2212764	32106	10352	162376	1092
MAG1203	208	2469464	17162	5644	76891	1217
MAG1204	161	1501582	15906	4881	53356	1005
MAG1205	132	1939925	20602	8046	58105	1111
MAG1206	291	1878153	8531	3299	29887	1043
MAG1207	125	1969453	23591	6944	74967	1036
MAG1208	150	1628293	16640	4878	78138	1010
MAG1209	128	2032885	28802	6969	75552	1092
MAG1210	162	2157478	20579	6016	83178	1011
MAG1211	88	1614499	42296	8302	239579	1024
MAG1212	126	1893364	27215	6926	153616	1015
MAG1213	74	2373877	46111	17946	111139	1104
MAG1214	169	1588930	14046	4122	36271	1249
MAG1215	46	1762812	72408	20025	243190	1009
MAG1216	70	1509829	42934	11161	169205	1014
MAG1217	286	2077190	12425	3329	53286	1001
MAG1218	162	2629256	27064	6754	90395	1036
MAG1219	131	1503700	20337	6763	70042	1007
MAG1220	157	2315231	22618	6576	76401	1043
MAG1221	223	2636294	34013	4025	107372	1002
MAG1222	98	1838024	32819	9595	85950	1006
MAG1223	168	2011335	16800	6030	47315	1054
MAG1224	88	1912298	34213	11112	164816	1092
MAG1225	82	1947415	53855	11725	141633	1013
MAG1226	134	1653187	19183	5965	46733	1104
MAG1227	148	2064327	20406	6535	69792	1002
MAG1228	168	1649078	14603	4732	81036	1038
MAG1229	167	1803948	18515	5142	75537	1003
MAG1230	216	2214483	15640	4904	45131	1014
MAG1231	242	1823191	11506	3818	65610	1000
MAG1232	152	1670556	16439	5080	147220	1000
MAG1233	141	1980525	22010	6574	70013	1049
MAG1234	144	1659388	18932	5152	48696	1007
MAG1235	51	1428000	48907	13854	160455	1029
MAG1236	44	2000535	85831	26768	242743	1009
MAG1237	79	1978352	40115	13718	189850	1040
MAG1238	45	1655714	59630	23896	186129	1000
MAG1239	62	2002099	52309	18686	107855	1044
MAG1240	121	1668461	23858	5726	88787	1379
MAG1241	90	1362266	37298	7019	93684	1004
MAG1242	205	2325875	20206	5671	55507	1008
MAG1243	62	2123299	64029	17543	328835	1020
MAG1244	131	1053929	9667	4073	30859	1100
MAG1245	130	1654116	19792	5926	56700	1023
MAG1246	34	1957599	133370	35520	202030	1000
MAG1247	23	1492846	318452	29883	561775	1014
MAG1248	115	1921312	32179	7968	127548	1024
MAG1249	74	2276747	87551	22532	193917	1002
MAG1250	138	1424126	16734	3892	92927	1731
MAG1251	131	1843997	23679	6486	136745	1004
MAG1252	75	1693816	43377	13561	114268	1038
MAG1253	220	2287815	20371	4548	63391	1001
MAG1254	81	2387504	52684	13529	178731	1001
MAG1255	124	1720061	21628	6785	133177	1126
MAG1256	210	1568559	9403	3717	32108	1026
MAG1257	169	2027316	22449	5755	85425	1001
MAG1258	487	1354433	3594	1321	19928	1001
MAG1259	202	2410965	21013	5294	74893	1020
MAG1260	105	1512356	19690	6734	67100	1061
MAG1261	136	1978655	24789	7365	57841	1022
MAG1262	302	2331261	17264	3708	63486	1007
MAG1263	52	1768257	78299	21104	151655	1010
MAG1264	138	2249552	34635	8352	81956	1000
MAG1265	135	1717732	20185	6626	78937	1000
MAG1266	40	2326450	108698	27858	211564	1007
MAG1267	159	2083088	22266	5309	71054	1030
MAG1268	96	1794865	37664	9455	92705	1005
MAG1269	129	1280315	18139	5185	38771	1019
MAG1270	134	2105288	25823	6781	207578	1000
MAG1271	81	1574848	50527	10682	113111	1028
MAG1272	69	2281307	48052	17197	116586	1045
MAG1273	154	1809981	17251	5182	58079	1027
MAG1274	132	1683941	20137	6252	72965	1034
MAG1275	101	2537092	51810	13102	188251	1123
MAG1276	113	1482530	18100	6603	58845	1037
MAG1277	71	3058520	68731	25578	247854	1132
MAG1278	89	2185130	44114	13223	116569	1071
MAG1279	83	1260838	24764	7563	77537	1122
MAG1280	324	1994864	12919	2102	70590	1001
MAG1281	140	2398239	27812	9372	83430	1007
MAG1282	103	2686034	44735	14177	123617	1003
MAG1283	27	1780104	125139	51358	336441	1046
MAG1284	221	2297739	14913	5296	42059	1002
MAG1285	233	1338303	7938	3251	25417	1008
MAG1286	107	1823238	28740	7464	108334	1063
MAG1287	53	2401500	86342	23236	210894	1004
MAG1288	80	1281276	25349	6807	105228	1004

## Sheet: Table S5
Table S5. Composition and nutrient levels of basal diets
Ingredients	Compostion
Corn	60.94
Soybean meal	20.5
Wheat bran	13.5
CaHPO4	1.2
Limestone	1.1
NaCl	0.26
Zeolite powder	1.4
L-Lysine HCL	0.1
Premix1	1
Total	100
	Nutrient level
Digestible energy/(MJ·kg-1)	13.21
Crude protein	15.15
Calcium	0.85
Phosphorus	0.58
Lysine	0.96
Methionine + Cystine	0.57
Threonine	0.56
Tryptophan	0.18
1) The premix included (per kg of the diet): Cu 3.40 mg, Fe 9940 mg, Mn 1.44 mg, Zn 55.10 mg, I 0.14 mg, Se 0.17 mg, VA 1 286 IU, VD3 149.5 IU, VE 7 IU, VK3 0.8 mg, VBl 5 mg, VB2 3.6 mg, VB6 1.5 mg, VBl2 10 mg, folic acid 260 mg, pantothenic acid 7.11 mg, nicotinic acid 10 mg, biotin 50 mg.
2) DE, CP, Ca, TP, Lys and Met + Cys were calculated values.

## Sheet: Table S6
Table S6. Statistics of raw data
Sample	Insert size(bp)	Read length(bp)	Raw reads	Raw bases(GB)
H1	430	150	489108378	73.37
H2	430	150	480134042	72.02
H3	430	150	428206478	64.23
H4	430	150	476272024	71.44
H5	430	150	510088916	76.51
H6	430	150	554818082	83.22
H7	430	150	406220346	60.93
L1	430	150	435296732	65.29
L2	430	150	450132386	67.52
L3	430	150	430316360	64.55
L4	430	150	435654532	65.35
L5	430	150	427576864	64.14
L6	430	150	515440500	77.32
L7	430	150	536911952	80.54

## Sheet: Table S7
Table S7. Statistics of clean data (reads)
Sample	Clean reads	Clean bases(GB)	Percent in raw reads(%)	Percent in raw bases(%)
H1	473948088	70.8	90.32	89.94
H2	464436570	69.37	86.98	86.63
H3	415037668	62.01	89.07	88.73
H4	460365672	68.77	83.91	83.55
H5	492526230	73.55	78.69	78.38
H6	535553844	80	89.89	89.51
H7	392042890	58.55	87.44	87.07
L1	420666858	62.84	88.02	87.66
L2	435991706	65.13	90.15	89.77
L3	414438132	61.85	89.37	88.91
L4	417988004	62.36	86.85	86.38
L5	412067232	61.5	83.88	83.44
L6	495405876	73.91	91.57	91.08
L7	516708256	77.12	90.4	89.94

## Sheet: Table S8
Table S8. Statistics of clean data (contigs)
Sample	Contigs	Contigs bases (bp)	N50 (bp)	N90 (bp)	Max (bp)	Min (bp)
H1	742742	1854142271	3033	1144	522699	933
H2	774314	2011937439	3191	1171	389068	954
H3	694422	1757737144	3137	1140	227958	919
H4	715941	1729662586	2993	1084	287084	877
H5	832887	2051622330	2968	1125	270515	922
H6	700525	1831453065	3282	1163	321282	938
H7	686442	1767087429	3119	1172	398120	952
L1	860582	2061843233	2913	1096	218490	893
L2	686412	1734383780	3090	1147	309486	939
L3	791695	1922229327	2895	1126	289926	925
L4	756440	1942601897	3243	1135	278724	912
L5	647033	1682563549	3361	1131	237816	897
L6	742914	2061683334	3432	1251	221768	1006
L7	569281	1714981133	4432	1203	460265	920

## Sheet: Table S9
Table S9. Primer sequence used for RT-PCR
Primer		Forward	Reverse
m. Pparα	GAGGGTTGAGCTCAGTCAGG		GGTCACCTACGAGTGGCATT
m. Pparg	GAAACTCTGGGAGATTCTCCT		CAGAGCTGATTCCGAAGTTGG
m. Srebp1c	GGAGCCATGGATTGCACATT		GGCCCGGGAAGTCACTGT
m. Fasn	AGAGACGTGTCACTCCTGGACTT		GCTGCGGAAACTTCAGAAAAT
m. Cpt1a	AAACCCACCAGGCTACAGTG		TCCTTGTAATGTGCGAGCTG
m. β-actin	AGGCCCAGAGCAAGAGAGGTA		GGGGTGTTGAAGGTCTCAAACA
p. Pparα	TGGCTTACGGCAATGGCTTCATC		GCCACAAAGAGGGAAAGGTCACTG
p. Pparg	TCCAGCATTTCCACTCCACACT		GAATAAGGCGGGGACACAG
p. Srebp1c	GCGACGGTGCCTCTGGTAGT		CGCAAGACGGCGGATTTA
p. Fasn	CACACCAACCAGCAACACCAAATG		AGGTACGGGAATGAGGATCAGGAG
p. Cpt1	ACTGTCTGGGCAAACCAAAC		CTTCTTGATGAGGCCTTTGC
p. β-actin	ATGCTTCTAGGCGGACTGT		CCATCCAACCGACTGCT

## Sheet: Table S10
Table S10. Primer sequence used for qPCR
Primer		Forward	Reverse
16S	ACTCCTACGGGAGGCAGCAGT		ATTACCGCGGCTGCTGGC
C. butyricum	CATCAGCATTGGCTGAGATG		TGGTTCTGGTCCTCCTGATT

[truncated: 32 more sheets: Table S11, Table S12, 2B, 2C, 2D, phylum label 3A, color_tol 3A, Heatmap 3A, KEGG LDA 4A, Correlation 4A, 4B, 4C, 5A, 5C, 5D, 5E, 5F, original data 6, label 6, fold change 6 …]
